# Supplementary material for: Survival benefits of Cytoreductive Nephrectomy in patients with metastatic renal cell carcinoma: evidence from a SEER-based retrospective cohort study
Source: PLoS One. 2025 Jul 15;20(7):e0318896. doi: 10.1371/journal.pone.0318896 (PMC12262855; doi:10.1371/journal.pone.0318896)
Supplement: S1 Table — (XLSX) [file pone.0318896.s001.xlsx]

## Sheet: Sheet1
PATIENT.ID	AGE	SEX	YEAR.OF.DIAGNOSIS	RACE	MARITAL STATUS	GRADE	LATERALITY	T	N	TREATMENT	CAUSE	VITAL.STATUS	SURVIVAL.MONTHS	SEQUENCE.NUMBER	NUMBER.OF.TUMORS	HISTOLGIC.TYPE
Patient_001	7	1	1	1	3	5	2	4	0	0	1	1	14	2	3	1
Patient_002	6	2	1	1	3	3	2	3	0	1	1	1	10	2	2	1
Patient_003	5	1	2	1	1	5	1	3	1	1	1	1	1	2	2	1
Patient_004	5	1	1	3	1	3	1	3	0	1	1	1	2	1	1	1
Patient_005	6	1	1	1	1	2	2	3	0	1	0	1	107	1	1	4
Patient_006	5	2	1	1	2	3	1	4	1	0	1	1	1	1	1	1
Patient_007	3	1	1	3	1	3	2	3	0	1	0	0	109	1	1	1
Patient_008	7	1	1	1	1	5	1	3	0	0	1	1	3	1	1	4
Patient_009	5	1	1	1	1	3	1	3	2	1	0	0	106	2	2	1
Patient_010	6	1	1	1	3	5	2	3	0	1	1	1	1	2	2	4
Patient_011	7	2	1	3	1	3	2	3	0	1	1	1	37	1	1	4
Patient_012	4	1	1	3	3	3	1	3	0	1	0	1	89	1	1	4
Patient_013	4	1	1	1	1	3	3	5	2	0	0	0	96	1	2	4
Patient_014	7	1	1	2	1	3	3	5	0	0	1	1	0	1	1	4
Patient_015	3	1	1	3	1	5	2	5	2	0	1	1	4	1	1	4
Patient_016	2	1	1	1	1	5	2	5	0	1	0	0	12	1	1	2
Patient_017	7	1	1	3	1	5	2	2	0	0	0	1	1	1	1	4
Patient_018	5	1	1	1	3	4	2	4	1	1	1	1	2	1	1	4
Patient_019	5	1	1	3	1	5	1	3	0	1	0	0	90	1	1	4
Patient_020	7	1	1	1	3	5	1	5	0	0	1	1	18	1	1	1
Patient_021	4	2	1	3	1	4	2	4	1	1	1	1	2	1	1	4
Patient_022	6	1	1	1	1	3	2	3	0	1	0	1	20	2	2	1
Patient_023	5	1	1	1	3	3	1	3	1	1	1	1	14	1	1	1
Patient_024	5	1	1	1	1	4	1	3	1	1	0	0	83	1	1	4
Patient_025	4	1	1	1	1	5	2	1	0	0	0	0	0	1	1	1
Patient_026	6	1	1	1	3	2	2	3	0	1	0	0	0	1	1	4
Patient_027	6	1	2	2	1	2	1	2	1	1	0	0	70	1	1	1
Patient_028	5	2	1	1	3	3	1	3	1	0	1	1	0	1	1	4
Patient_029	7	2	2	1	2	2	2	1	1	1	0	0	68	1	1	2
Patient_030	4	1	2	2	3	5	2	3	0	0	1	1	1	1	1	4
Patient_031	3	2	2	1	1	4	2	2	0	1	0	0	62	1	1	1
Patient_032	4	1	2	1	1	5	2	3	0	1	1	1	11	1	1	1
Patient_033	4	1	2	1	1	1	1	1	1	1	0	0	57	1	1	4
Patient_034	5	2	2	2	3	5	1	5	0	0	1	1	9	1	1	1
Patient_035	4	1	2	1	1	3	2	3	0	1	0	0	57	1	1	1
Patient_036	5	1	2	3	3	5	1	4	0	1	1	1	1	1	1	4
Patient_037	5	1	2	1	3	5	2	4	1	1	1	1	1	1	1	4
Patient_038	5	1	2	3	1	2	1	4	2	0	1	1	2	1	1	1
Patient_039	7	2	2	1	3	3	1	3	1	0	1	1	5	1	1	1
Patient_040	5	2	2	1	3	2	2	2	0	1	0	0	55	1	1	1
Patient_041	6	1	1	3	1	5	2	5	2	0	1	1	50	1	1	4
Patient_042	7	2	2	1	1	3	2	1	0	1	1	1	39	1	1	1
Patient_043	5	1	2	3	1	5	2	2	0	0	1	1	31	1	1	4
Patient_044	7	2	2	3	2	5	1	1	0	0	1	1	0	1	1	4
Patient_045	3	2	2	2	3	5	1	4	1	0	1	1	0	1	1	4
Patient_046	7	1	1	1	3	5	1	1	2	0	1	1	1	2	2	4
Patient_047	5	2	2	1	1	4	2	3	0	1	1	1	53	2	2	4
Patient_048	6	1	1	1	1	3	2	1	0	0	0	1	1	2	2	1
Patient_049	7	1	2	1	3	5	2	4	0	0	1	1	2	2	3	1
Patient_050	4	2	2	1	1	5	2	1	0	0	0	1	0	2	2	1
Patient_051	6	1	1	1	1	4	1	4	0	1	1	1	1	2	2	4
Patient_052	6	1	1	1	1	5	1	4	0	1	1	1	0	2	2	1
Patient_053	5	1	1	1	1	4	1	3	0	1	1	1	14	1	1	4
Patient_054	4	1	1	1	1	1	2	2	0	0	1	1	6	1	1	1
Patient_055	5	1	1	1	3	3	3	5	0	0	1	1	3	1	1	4
Patient_056	5	1	1	2	2	5	1	2	0	0	1	1	4	1	1	4
Patient_057	4	2	1	2	3	5	1	3	0	1	0	0	109	1	1	1
Patient_058	6	2	1	1	2	5	2	4	0	0	1	1	0	1	1	1
Patient_059	7	1	1	1	2	3	2	3	1	1	0	1	3	1	1	1
Patient_060	4	1	1	1	3	5	2	3	0	0	1	1	47	1	1	1
Patient_061	5	2	1	1	3	3	2	1	0	1	1	1	25	1	1	2
Patient_062	7	1	1	1	1	5	2	3	0	0	1	1	1	1	1	4
Patient_063	5	1	1	1	3	4	2	4	0	0	1	1	2	1	1	1
Patient_064	4	2	1	3	1	3	1	4	0	0	0	0	2	1	1	4
Patient_065	4	1	1	1	1	3	2	3	0	1	1	1	54	1	1	1
Patient_066	3	1	1	1	3	4	2	4	0	1	0	0	91	1	1	4
Patient_067	5	2	1	1	2	4	1	4	1	1	0	1	2	1	1	1
Patient_068	5	2	1	1	3	5	1	3	0	1	1	1	13	1	1	4
Patient_069	5	1	1	1	3	5	1	3	2	1	1	1	42	1	1	4
Patient_070	6	1	1	1	1	5	2	1	0	1	0	0	81	1	1	1
Patient_071	6	2	1	2	2	3	2	1	0	1	0	1	36	1	1	1
Patient_072	7	1	1	1	2	4	2	3	1	1	1	1	1	1	1	4
Patient_073	6	2	1	1	2	5	2	3	1	0	1	1	0	1	1	4
Patient_074	4	1	1	1	3	3	1	3	1	1	0	0	76	1	1	1
Patient_075	5	2	2	1	3	5	1	1	0	1	0	0	66	1	1	1
Patient_076	4	1	2	1	1	5	1	2	0	0	0	0	64	1	1	1
Patient_077	6	2	2	3	2	5	2	4	0	0	0	0	0	1	1	1
Patient_078	4	2	2	3	2	1	1	3	0	1	0	0	62	1	1	4
Patient_079	5	1	2	1	1	5	1	3	2	1	0	0	69	1	1	4
Patient_080	4	1	2	1	2	3	2	4	1	0	1	1	0	1	1	4
Patient_081	5	1	2	1	3	5	2	3	0	0	1	1	1	1	1	4
Patient_082	5	1	2	1	1	3	2	1	0	1	1	1	42	2	3	1
Patient_083	6	1	2	1	3	5	2	3	0	1	0	0	50	1	1	1
Patient_084	6	2	2	2	2	3	1	1	0	0	1	1	0	1	1	4
Patient_085	7	1	2	1	3	3	1	1	0	1	1	1	13	1	1	4
Patient_086	5	2	1	3	1	3	1	4	1	1	0	1	0	2	2	1
Patient_087	6	1	1	3	1	3	2	2	1	0	1	1	1	2	2	1
Patient_088	6	1	1	3	1	1	1	5	2	0	1	1	0	1	1	1
Patient_089	6	1	1	1	1	5	2	5	0	0	1	1	28	1	1	1
Patient_090	4	1	1	3	3	3	2	1	1	1	1	1	8	1	1	1
Patient_091	3	2	1	3	3	3	1	1	0	0	1	1	20	1	1	1
Patient_092	5	1	1	3	1	2	1	1	0	0	0	1	21	1	1	1
Patient_093	4	2	1	1	3	3	1	3	0	0	1	1	3	1	1	1
Patient_094	5	2	1	1	1	4	2	3	0	1	1	1	6	1	1	1
Patient_095	5	2	1	3	3	3	1	3	0	1	0	1	52	1	1	1
Patient_096	4	2	1	3	3	4	1	3	0	1	1	1	8	1	1	4
Patient_097	7	1	1	3	1	5	2	3	0	0	1	1	1	1	1	1
Patient_098	5	2	1	1	2	2	2	1	0	0	1	1	0	1	1	4
Patient_099	5	1	1	3	1	5	2	3	0	0	1	1	14	1	1	4
Patient_100	4	1	1	1	1	5	3	5	2	0	1	1	1	1	1	1
Patient_101	5	1	2	3	1	5	1	5	0	0	1	1	3	1	1	1
Patient_102	6	2	2	3	1	3	1	3	0	1	1	1	55	1	1	1
Patient_103	6	2	2	3	2	5	2	3	0	0	1	1	1	1	1	4
Patient_104	6	1	2	3	1	3	1	2	0	1	0	0	48	1	1	1
Patient_105	5	1	2	1	1	5	2	2	1	0	1	1	0	1	1	1
Patient_106	7	1	1	1	1	4	2	1	0	0	0	1	0	2	2	1
Patient_107	6	1	1	1	1	3	1	2	1	0	1	1	6	2	2	1
Patient_108	5	2	1	2	3	4	1	4	1	1	1	1	4	2	2	4
Patient_109	5	1	2	3	1	2	2	5	2	0	1	1	23	2	3	1
Patient_110	6	1	2	1	1	3	2	3	1	0	1	1	3	2	3	1
Patient_111	4	1	1	1	3	5	2	1	0	0	1	1	45	2	2	1
Patient_112	5	2	1	1	1	5	1	1	0	0	1	1	18	1	1	1
Patient_113	4	1	1	1	1	4	2	4	0	1	1	1	18	1	1	1
Patient_114	6	2	1	1	1	5	2	5	0	0	0	1	0	2	2	1
Patient_115	4	1	1	1	3	4	1	4	1	1	1	1	2	1	1	1
Patient_116	7	2	1	1	2	4	2	3	0	1	1	1	8	1	1	1
Patient_117	5	1	1	1	1	2	1	2	1	1	1	1	53	1	1	2
Patient_118	7	1	1	1	1	5	2	3	0	0	1	1	3	1	1	4
Patient_119	5	1	1	1	1	3	1	3	0	1	0	0	98	1	2	1
Patient_120	6	2	1	1	2	1	1	5	0	0	1	1	11	1	1	1
Patient_121	6	1	2	1	1	4	1	3	2	1	1	1	2	2	2	1
Patient_122	3	1	1	1	1	3	1	2	0	1	0	0	111	1	1	1
Patient_123	5	1	1	1	1	5	2	3	1	0	1	1	15	1	1	1
Patient_124	6	2	1	1	2	2	2	2	0	0	1	1	1	1	1	2
Patient_125	4	2	1	1	1	2	1	1	0	0	1	1	9	1	1	4
Patient_126	3	2	1	1	1	4	2	2	1	1	0	1	60	1	1	1
Patient_127	4	2	1	1	3	5	1	4	0	0	1	1	3	1	1	1
Patient_128	6	1	1	1	3	5	1	1	0	0	1	1	21	1	1	1
Patient_129	5	1	1	1	1	3	1	3	0	1	1	1	24	1	1	1
Patient_130	4	1	1	1	3	5	1	3	0	0	1	1	0	1	1	4
Patient_131	6	1	2	1	1	1	2	5	0	0	1	1	6	2	2	1
Patient_132	7	1	2	1	2	4	1	3	0	1	1	1	3	2	2	2
Patient_133	7	2	2	1	1	3	2	3	0	1	1	1	1	1	1	4
Patient_134	5	2	2	1	1	5	1	3	0	0	1	1	1	1	1	4
Patient_135	5	1	2	1	1	4	2	3	0	1	0	0	70	2	2	1
Patient_136	5	1	2	1	3	3	2	5	0	0	1	1	2	1	1	1
Patient_137	5	1	2	1	3	5	2	3	1	0	1	1	1	1	1	4
Patient_138	6	1	2	1	1	5	1	1	2	0	1	1	0	1	1	4
Patient_139	5	1	2	1	1	5	2	2	0	0	1	1	8	1	1	4
Patient_140	5	1	2	1	1	3	2	3	0	1	1	1	46	1	1	1
Patient_141	5	2	2	1	1	4	1	3	1	1	1	1	17	1	1	2
Patient_142	6	1	2	1	1	5	1	2	0	0	1	1	2	1	1	1
Patient_143	5	2	2	1	3	3	2	1	0	1	1	1	21	1	1	1
Patient_144	6	1	2	1	1	5	2	3	1	0	0	1	5	1	1	1
Patient_145	7	1	1	1	1	5	1	5	0	0	1	1	26	1	2	4
Patient_146	5	2	1	1	1	5	2	1	0	0	1	1	31	2	3	1
Patient_147	3	1	1	1	3	5	2	4	0	0	0	0	74	2	2	1
Patient_148	5	1	1	1	3	5	2	5	2	1	1	1	2	1	1	4
Patient_149	5	1	1	1	2	3	2	5	0	0	1	1	6	1	1	4
Patient_150	6	1	1	3	1	5	3	5	0	0	0	1	23	1	2	1
Patient_151	6	1	1	1	1	4	1	2	0	1	1	1	4	1	1	4
Patient_152	5	1	1	1	3	3	2	1	0	1	0	0	34	1	1	4
Patient_153	4	1	1	1	1	3	2	1	1	1	1	1	2	1	1	4
Patient_154	6	2	1	1	1	5	2	1	0	0	1	1	4	1	1	4
Patient_155	5	1	1	1	1	4	1	2	0	1	1	1	8	1	1	4
Patient_156	7	2	1	1	2	2	1	1	0	0	1	1	23	1	1	1
Patient_157	5	1	1	1	1	4	1	4	0	1	1	1	5	1	1	4
Patient_158	5	1	1	1	3	5	3	5	2	0	0	1	83	1	1	4
Patient_159	5	2	1	1	1	5	1	4	0	1	1	1	0	1	1	4
Patient_160	5	2	1	1	3	2	1	3	0	1	1	1	22	1	1	1
Patient_161	5	1	1	1	3	5	2	3	2	0	1	1	3	1	1	4
Patient_162	4	2	1	1	3	3	1	3	0	1	1	1	14	2	2	1
Patient_163	7	1	1	1	1	3	1	1	0	0	1	1	0	1	1	4
Patient_164	4	1	1	1	1	2	1	2	0	1	0	0	95	1	1	1
Patient_165	5	1	1	1	1	3	1	1	1	0	1	1	0	1	1	1
Patient_166	6	1	1	1	1	5	2	3	2	0	0	0	92	1	1	4
Patient_167	4	1	1	1	1	2	2	2	0	0	1	1	3	1	1	1
Patient_168	5	1	1	1	1	5	1	3	0	1	0	0	79	1	1	4
Patient_169	5	1	1	1	3	3	2	5	1	0	1	1	18	1	1	1
Patient_170	5	2	1	1	1	5	1	2	1	0	1	1	2	1	1	1
Patient_171	4	1	2	1	3	5	2	4	0	1	1	1	2	1	1	1
Patient_172	5	1	2	1	1	3	1	1	0	1	0	0	19	1	1	4
Patient_173	6	2	2	1	1	3	2	1	0	1	0	0	68	1	1	1
Patient_174	5	2	2	1	1	3	2	3	1	0	1	1	2	1	1	4
Patient_175	5	1	2	1	1	3	1	3	1	1	1	1	19	1	1	2
Patient_176	4	1	2	1	3	4	1	3	0	1	0	0	48	1	1	1
Patient_177	4	1	2	1	3	3	1	2	0	1	0	1	24	1	1	1
Patient_178	7	1	2	1	1	5	1	3	0	0	1	1	3	1	1	4
Patient_179	7	1	1	1	3	2	2	5	0	0	1	1	18	2	3	1
Patient_180	4	2	1	1	3	4	1	3	0	1	1	1	5	2	3	4
Patient_181	4	2	1	1	3	2	1	1	2	1	0	0	98	2	3	1
Patient_182	6	2	2	1	2	3	1	1	0	1	1	1	3	2	2	1
Patient_183	6	1	2	1	2	5	1	1	1	0	0	1	0	2	3	4
Patient_184	5	1	1	1	1	5	2	3	0	1	1	1	35	2	2	4
Patient_185	5	1	1	1	1	3	2	3	0	1	0	0	111	2	2	1
Patient_186	6	2	1	1	1	5	2	5	1	0	1	1	1	1	1	4
Patient_187	4	2	1	1	1	5	1	3	1	0	1	1	2	1	1	2
Patient_188	6	1	1	1	1	5	1	2	0	0	1	1	6	1	1	1
Patient_189	6	2	1	1	2	3	2	3	0	1	1	1	7	1	1	4
Patient_190	6	1	1	1	3	1	2	4	2	0	1	1	3	1	1	1
Patient_191	6	2	1	1	1	5	1	1	0	0	1	1	2	1	1	1
Patient_192	4	1	1	1	3	5	1	3	0	1	1	1	93	1	1	4
Patient_193	5	1	1	1	3	3	1	4	0	1	1	1	3	1	1	4
Patient_194	6	1	1	1	1	5	1	1	1	0	1	1	20	1	1	1
Patient_195	6	2	1	1	1	1	2	1	0	0	0	0	97	1	1	1
Patient_196	5	1	1	1	3	5	1	3	0	1	0	0	93	1	1	1
Patient_197	6	1	1	1	1	4	1	3	1	1	1	1	1	1	1	4
Patient_198	7	1	1	1	1	5	1	3	0	0	1	1	5	1	1	4
Patient_199	6	1	1	1	2	5	2	5	1	0	1	1	5	1	1	1
Patient_200	6	2	1	1	3	2	2	2	0	1	0	0	77	1	1	1
Patient_201	5	1	1	1	2	3	2	3	0	0	1	1	8	1	1	1
Patient_202	3	2	1	3	1	5	1	3	1	1	1	1	6	1	1	1
Patient_203	6	1	1	1	1	5	2	2	2	0	1	1	13	1	1	1
Patient_204	3	1	1	1	3	5	2	5	0	0	1	1	0	1	1	1
Patient_205	5	2	1	1	1	3	1	3	0	1	0	0	72	1	2	1
Patient_206	6	1	2	1	1	5	2	1	0	1	0	0	70	1	1	1
Patient_207	6	1	2	1	1	4	1	3	0	1	1	1	62	1	1	1
Patient_208	5	1	2	1	1	3	2	4	1	1	1	1	2	1	1	1
Patient_209	4	1	2	2	3	3	1	4	0	1	1	1	10	1	1	4
Patient_210	7	1	2	1	2	2	1	2	1	1	0	0	60	1	2	2
Patient_211	7	1	2	1	2	5	1	1	0	1	0	0	58	2	2	2
Patient_212	7	2	2	1	2	2	2	1	0	0	1	1	3	1	1	2
Patient_213	4	2	2	2	3	3	2	5	1	0	1	1	11	1	1	1
Patient_214	6	2	2	1	1	5	2	3	0	0	1	1	0	2	2	1
Patient_215	5	2	1	1	3	5	1	2	2	0	1	1	4	2	2	1
Patient_216	4	2	1	1	1	5	1	1	0	0	1	1	50	1	1	1
Patient_217	5	2	1	1	3	3	1	3	1	1	1	1	0	1	1	2
Patient_218	5	1	1	1	1	3	1	5	0	0	1	1	10	1	1	4
Patient_219	3	1	1	1	3	4	2	3	1	1	1	1	2	1	1	4
Patient_220	5	1	1	1	1	2	2	3	0	0	1	1	1	1	1	1
Patient_221	6	2	1	1	2	5	2	3	1	1	1	1	3	1	1	4
Patient_222	5	1	1	1	3	4	1	4	0	1	1	1	0	1	1	1
Patient_223	4	1	1	1	1	5	3	5	0	0	1	1	3	1	1	1
Patient_224	6	2	2	1	1	4	1	3	2	1	1	1	0	1	1	1
Patient_225	5	1	2	1	2	4	2	3	0	1	1	1	2	2	2	4
Patient_226	6	1	2	1	1	2	2	1	1	0	0	1	24	1	1	1
Patient_227	5	1	2	1	2	4	2	2	0	0	1	1	1	1	1	4
Patient_228	6	1	2	1	1	3	1	5	0	0	1	1	0	1	1	4
Patient_229	6	1	2	1	3	3	1	3	0	1	1	1	37	1	2	4
Patient_230	6	2	2	2	2	5	2	1	0	0	0	1	5	2	3	4
Patient_231	3	1	1	1	1	5	2	3	1	0	1	1	5	1	1	1
Patient_232	5	1	1	1	3	3	1	5	1	0	1	1	0	1	1	4
Patient_233	5	2	1	1	1	5	1	2	0	0	0	1	0	2	3	4
Patient_234	5	1	1	1	1	5	2	3	0	1	1	1	69	1	1	1
Patient_235	7	1	1	1	1	5	2	3	0	0	1	1	11	1	1	1
Patient_236	4	1	1	2	3	5	2	2	0	0	1	1	4	1	1	1
Patient_237	3	2	1	1	3	5	1	4	1	1	1	1	18	1	1	1
Patient_238	6	1	1	2	1	5	1	5	0	0	1	1	1	1	1	4
Patient_239	4	1	1	2	1	4	1	5	0	0	1	1	1	1	1	4
Patient_240	7	2	1	1	3	5	2	5	0	0	1	1	0	1	1	4
Patient_241	4	1	1	3	1	5	1	5	2	0	1	1	1	1	1	4
Patient_242	5	1	1	2	1	2	2	3	0	1	0	0	77	2	3	1
Patient_243	4	2	1	2	1	5	2	3	1	0	1	1	0	1	1	2
Patient_244	6	1	1	1	3	5	2	3	1	0	1	1	0	1	1	4
Patient_245	5	2	1	2	3	2	1	2	0	0	1	1	24	1	1	1
Patient_246	1	2	1	1	3	5	3	5	0	0	1	1	13	1	1	2
Patient_247	3	2	2	1	3	5	1	3	0	1	0	0	21	1	1	1
Patient_248	4	1	2	2	1	3	2	3	0	1	1	1	5	1	1	1
Patient_249	6	1	2	2	1	4	2	3	0	1	1	1	3	1	1	4
Patient_250	2	2	2	2	1	5	1	1	0	0	0	0	48	1	1	1
Patient_251	6	2	2	2	2	5	2	3	0	0	1	1	11	1	1	4
Patient_252	5	1	2	3	3	2	1	3	0	1	0	0	66	1	1	1
Patient_253	6	1	1	1	3	2	2	1	0	1	0	1	31	2	3	2
Patient_254	5	1	1	1	1	5	2	3	0	0	1	1	32	2	2	4
Patient_255	3	1	1	1	1	5	2	2	0	0	1	1	2	1	1	1
Patient_256	5	1	1	3	1	2	1	1	1	0	1	1	2	1	1	4
Patient_257	7	2	1	1	2	5	1	2	2	1	1	1	0	1	3	4
Patient_258	4	1	1	1	1	3	1	3	2	1	1	1	5	1	1	4
Patient_259	4	2	1	1	3	3	2	3	0	1	1	1	19	1	1	1
Patient_260	4	1	1	1	1	3	2	3	2	0	1	1	7	1	1	1
Patient_261	5	2	1	1	1	5	2	3	0	0	1	1	7	1	1	4
Patient_262	2	1	1	1	1	5	2	2	1	0	1	1	3	1	1	1
Patient_263	3	1	1	1	1	3	2	2	1	0	1	1	17	1	1	4
Patient_264	3	2	1	1	1	5	1	4	0	0	1	1	24	2	2	4
Patient_265	5	2	1	3	2	5	1	2	0	0	1	1	13	1	1	1
Patient_266	5	2	1	3	1	4	2	3	0	1	1	1	2	1	1	4
Patient_267	7	2	1	1	3	3	2	3	0	0	1	1	4	1	1	4
Patient_268	6	1	1	1	3	5	1	3	1	1	1	1	1	1	1	4
Patient_269	7	1	2	3	1	2	1	1	0	0	1	1	4	1	1	4
Patient_270	6	1	2	1	1	4	1	2	0	0	1	1	5	1	1	4
Patient_271	5	1	2	1	3	2	1	3	0	1	0	0	66	1	1	4
Patient_272	6	2	2	1	1	5	2	3	0	1	1	1	27	1	1	1
Patient_273	5	1	2	1	3	4	2	3	0	0	1	1	0	1	1	1
Patient_274	4	1	2	1	3	5	2	3	0	0	1	1	1	1	1	4
Patient_275	5	1	2	1	3	4	2	5	0	0	1	1	3	1	1	4
Patient_276	5	2	1	1	3	4	1	3	0	1	1	1	33	2	3	1
Patient_277	6	2	1	3	1	5	1	3	0	1	0	0	106	2	2	1
Patient_278	5	2	1	3	1	3	1	4	0	1	1	1	2	2	2	4
Patient_279	6	1	1	2	1	3	2	4	1	0	1	1	0	2	2	4
Patient_280	5	1	1	1	1	3	2	1	0	1	1	1	48	2	2	1
Patient_281	6	1	1	2	1	5	1	4	1	1	1	1	11	2	2	4
Patient_282	5	1	1	1	1	5	1	3	1	1	0	0	75	2	2	1
Patient_283	5	1	2	1	3	4	2	3	0	1	0	0	55	2	3	1
Patient_284	5	1	1	1	1	3	2	1	0	0	1	1	0	2	2	1
Patient_285	7	1	1	1	1	4	2	1	0	1	0	1	44	2	2	1
Patient_286	6	2	1	1	1	3	2	1	0	1	1	1	8	1	1	2
Patient_287	5	2	1	1	1	2	1	4	0	1	1	1	29	2	3	1
Patient_288	6	1	1	1	1	2	2	5	2	0	1	1	17	1	1	4
Patient_289	4	1	1	1	1	2	1	4	0	0	1	1	2	1	1	1
Patient_290	5	1	1	1	3	3	1	2	0	1	1	1	5	1	1	1
Patient_291	5	1	1	1	1	2	2	1	0	1	0	0	109	1	1	4
Patient_292	2	1	1	3	1	5	1	4	1	0	1	1	2	1	1	4
Patient_293	6	2	1	2	3	4	2	2	0	1	1	1	8	1	1	4
Patient_294	4	2	1	1	1	5	1	3	0	1	1	1	9	1	1	2
Patient_295	6	1	1	2	3	1	2	4	0	0	1	1	10	2	2	4
Patient_296	4	1	1	2	1	5	2	2	0	1	1	1	14	1	1	2
Patient_297	5	1	1	2	3	3	1	3	1	0	1	1	1	1	1	1
Patient_298	5	2	1	1	3	4	3	4	2	0	1	1	1	1	1	1
Patient_299	5	1	1	1	1	5	2	3	1	1	1	1	9	1	1	1
Patient_300	5	2	1	3	1	3	2	3	0	1	1	1	88	1	1	1
Patient_301	4	2	1	1	1	3	2	5	0	0	1	1	0	2	2	1
Patient_302	6	1	1	1	3	2	1	3	0	0	1	1	5	1	1	1
Patient_303	6	2	1	1	1	4	1	3	1	1	1	1	9	1	1	4
Patient_304	5	1	1	2	1	4	1	3	1	1	1	1	6	1	2	4
Patient_305	4	1	1	2	3	4	2	3	1	1	1	1	12	1	1	1
Patient_306	4	1	1	1	3	5	1	1	0	0	1	1	49	1	1	1
Patient_307	4	1	1	1	1	1	2	1	0	1	0	0	105	1	1	1
Patient_308	4	1	1	1	1	5	2	3	1	0	1	1	1	1	1	1
Patient_309	5	2	2	1	3	2	2	3	2	1	0	1	7	2	3	4
Patient_310	4	1	1	1	1	5	2	4	0	0	1	1	1	1	1	4
Patient_311	7	2	1	1	1	4	2	3	0	1	1	1	0	1	1	1
Patient_312	6	1	1	1	1	5	2	1	0	0	1	1	18	1	1	1
Patient_313	4	1	1	3	1	5	2	5	1	0	1	1	3	1	1	4
Patient_314	6	2	1	2	3	2	2	3	0	0	1	1	10	1	1	2
Patient_315	5	1	1	1	3	2	1	3	0	0	1	1	0	1	1	4
Patient_316	3	2	1	1	3	5	2	4	1	0	1	1	2	1	1	4
Patient_317	6	1	1	2	2	4	2	1	0	1	1	1	1	1	1	4
Patient_318	5	1	1	1	1	2	2	3	0	1	1	1	34	1	1	1
Patient_319	6	1	1	1	1	5	2	2	2	1	0	0	3	1	1	1
Patient_320	4	1	1	1	1	5	2	4	0	0	1	1	2	1	1	4
Patient_321	5	1	1	1	1	5	1	3	1	1	0	0	91	1	1	1
Patient_322	2	1	1	1	1	3	2	2	0	1	1	1	29	1	1	1
Patient_323	5	2	1	2	3	2	2	2	0	1	0	1	15	1	1	1
Patient_324	5	2	1	1	1	5	2	3	1	0	1	1	1	1	1	4
Patient_325	4	2	1	1	1	5	1	4	0	0	1	1	68	1	1	1
Patient_326	4	1	1	3	3	5	2	3	0	1	1	1	2	1	1	4
Patient_327	6	1	1	1	3	3	2	1	0	0	1	1	3	1	1	2
Patient_328	5	1	1	1	3	3	1	4	1	0	1	1	15	1	2	4
Patient_329	4	1	1	1	3	2	2	2	1	0	1	1	0	1	1	1
Patient_330	4	2	1	1	1	5	2	2	0	0	1	1	0	1	2	4
Patient_331	3	1	1	1	3	3	2	5	1	0	1	1	1	1	1	1
Patient_332	6	2	1	1	2	5	1	1	2	1	1	1	16	1	1	1
Patient_333	5	1	1	3	1	3	2	3	1	0	1	1	0	1	1	1
Patient_334	6	2	1	1	1	4	1	2	1	1	0	0	77	1	1	3
Patient_335	4	1	2	1	3	4	2	3	1	1	0	0	70	1	1	1
Patient_336	4	1	1	3	1	5	1	5	0	0	1	1	1	1	1	4
Patient_337	4	1	1	1	3	5	3	5	0	0	1	1	82	1	1	4
Patient_338	5	1	2	1	2	3	1	5	2	0	1	1	4	1	1	1
Patient_339	6	1	2	1	1	3	2	2	0	1	0	0	71	1	1	1
Patient_340	5	1	2	1	1	3	1	1	0	1	1	1	67	1	1	1
Patient_341	4	1	1	1	3	5	3	5	2	0	1	1	25	1	1	1
Patient_342	5	1	2	3	3	3	1	4	1	1	1	1	6	1	2	1
Patient_343	4	1	2	1	3	5	2	2	0	0	1	1	0	1	1	1
Patient_344	5	1	1	1	1	3	2	3	0	1	0	0	74	1	1	3
Patient_345	6	2	2	3	1	3	1	3	1	1	1	1	13	1	1	2
Patient_346	6	2	2	1	3	3	1	1	0	1	0	0	67	1	1	1
Patient_347	5	1	2	1	1	5	1	3	1	0	1	1	64	1	1	1
Patient_348	6	1	1	1	3	4	2	3	2	1	1	1	11	1	1	4
Patient_349	4	2	2	1	1	1	1	4	1	1	1	1	32	1	1	1
Patient_350	3	1	2	1	3	5	1	5	0	0	1	1	7	1	1	1
Patient_351	6	2	2	1	3	3	1	3	1	1	1	1	8	1	1	4
Patient_352	4	2	2	1	1	4	2	2	0	1	0	0	64	1	1	4
Patient_353	5	1	2	1	3	5	2	1	0	0	1	1	18	1	1	1
Patient_354	4	1	2	1	3	4	1	4	0	1	1	1	0	1	1	1
Patient_355	4	1	2	1	1	3	1	3	1	1	1	1	57	1	1	1
Patient_356	6	1	2	1	3	5	2	1	0	0	1	1	2	1	2	4
Patient_357	5	1	2	1	3	5	1	3	0	0	1	1	9	1	1	1
Patient_358	3	1	2	1	1	5	1	2	1	1	1	1	6	1	1	4
Patient_359	5	1	2	1	1	3	2	3	0	0	1	1	0	1	1	4
Patient_360	5	1	2	3	1	4	1	3	2	1	1	1	56	1	1	1
Patient_361	4	1	2	1	3	4	2	3	0	0	1	1	0	1	1	1
Patient_362	7	1	2	1	2	1	1	5	2	0	0	1	39	1	1	1
Patient_363	7	1	2	3	2	2	2	5	0	0	1	1	4	1	1	1
Patient_364	4	2	2	1	3	1	2	5	0	0	1	1	54	1	1	1
Patient_365	6	1	2	1	1	5	1	2	1	0	1	1	0	1	1	4
Patient_366	3	1	2	1	3	2	1	1	0	1	0	0	0	1	1	1
Patient_367	4	1	2	3	1	5	1	2	1	0	1	1	1	1	1	1
Patient_368	6	1	2	1	1	3	2	3	0	1	0	1	8	1	2	4
Patient_369	6	1	2	1	1	2	2	3	1	1	0	0	54	1	1	1
Patient_370	5	1	2	1	3	2	1	5	2	0	0	0	1	1	1	1
Patient_371	6	1	2	1	3	2	1	5	0	0	0	1	11	1	1	1
Patient_372	7	2	2	3	2	4	1	1	1	1	1	1	19	1	1	2
Patient_373	5	1	2	2	1	5	1	3	0	0	1	1	1	1	1	4
Patient_374	4	1	2	1	1	5	1	3	0	0	0	1	1	1	1	4
Patient_375	6	2	2	1	3	4	1	2	0	0	1	1	2	1	1	1
Patient_376	6	2	2	1	2	2	2	2	1	0	1	1	5	1	1	1
Patient_377	1	1	2	3	3	4	1	3	1	1	1	1	4	1	1	4
Patient_378	6	1	2	1	1	5	2	3	0	0	1	1	2	2	2	1
Patient_379	4	2	2	1	2	3	1	3	2	1	1	1	40	2	2	1
Patient_380	4	2	2	1	3	2	1	2	2	0	0	1	12	2	2	1
Patient_381	6	1	1	1	1	3	1	1	0	1	1	1	22	2	2	1
Patient_382	6	2	1	1	3	2	2	4	0	1	0	0	79	2	2	4
Patient_383	4	1	1	1	3	1	1	1	1	0	0	1	3	2	3	1
Patient_384	5	2	1	1	3	1	1	1	0	0	1	1	41	2	2	1
Patient_385	6	1	2	1	1	5	1	3	0	0	1	1	0	2	2	1
Patient_386	7	2	2	1	1	3	2	5	0	0	0	1	0	2	2	4
Patient_387	7	1	1	1	1	5	1	3	0	0	1	1	1	2	2	4
Patient_388	7	2	1	1	3	5	1	1	2	1	0	1	0	2	2	4
Patient_389	5	1	1	1	1	5	1	3	1	0	0	1	25	2	2	4
Patient_390	6	2	1	1	3	1	2	4	2	0	1	1	12	2	2	1
Patient_391	7	1	1	1	1	4	2	5	0	0	1	1	0	2	2	1
Patient_392	6	2	1	1	3	4	2	3	1	1	1	1	53	2	3	2
Patient_393	7	1	2	3	1	5	1	1	1	0	1	1	7	2	2	4
Patient_394	4	2	1	1	3	5	1	4	2	0	1	1	45	2	3	1
Patient_395	7	1	1	1	3	5	2	2	2	0	1	1	2	2	2	4
Patient_396	5	1	1	1	3	5	1	1	0	1	0	0	85	2	2	1
Patient_397	6	1	1	2	1	5	2	3	0	1	1	1	58	2	2	4
Patient_398	5	1	1	1	1	4	2	3	0	1	1	1	41	2	2	1
Patient_399	5	1	1	1	1	5	1	3	1	1	1	1	1	2	2	4
Patient_400	5	2	1	1	2	4	2	3	0	1	1	1	48	2	2	1
Patient_401	5	1	2	1	1	4	1	1	0	1	0	0	54	2	2	4
Patient_402	6	1	1	1	1	5	1	1	0	1	1	1	2	2	3	1
Patient_403	6	2	1	1	1	4	2	3	0	1	1	1	31	2	2	4
Patient_404	4	2	2	1	1	5	2	5	0	0	1	1	2	2	3	4
Patient_405	7	1	2	1	1	3	2	4	0	0	1	1	1	2	2	1
Patient_406	5	1	2	1	1	3	2	1	0	0	0	0	51	2	3	1
Patient_407	6	2	1	1	1	4	2	2	0	1	1	1	52	1	2	1
Patient_408	4	1	1	1	1	5	2	2	0	0	1	1	11	1	1	4
Patient_409	5	1	1	1	1	4	1	4	1	1	1	1	7	1	2	1
Patient_410	7	2	1	1	3	5	3	5	2	0	1	1	2	1	1	1
Patient_411	6	1	1	1	1	3	1	3	1	1	1	1	2	1	1	4
Patient_412	4	2	1	1	1	5	2	3	1	0	1	1	2	1	1	4
Patient_413	3	1	1	1	3	2	1	3	0	1	1	1	19	1	1	1
Patient_414	7	2	1	1	2	2	2	5	2	0	1	1	2	2	2	1
Patient_415	5	1	1	1	3	5	2	2	1	1	1	1	8	1	1	4
Patient_416	4	1	1	1	3	3	2	3	0	1	1	1	33	1	1	4
Patient_417	4	1	1	1	1	3	2	3	0	0	1	1	4	1	1	1
Patient_418	6	1	1	1	1	2	1	2	0	0	1	1	0	1	1	4
Patient_419	5	1	1	1	1	3	1	1	0	1	1	1	37	2	3	1
Patient_420	4	2	1	1	1	5	1	3	1	1	1	1	1	1	1	4
Patient_421	5	2	1	1	2	4	1	2	0	1	1	1	5	1	1	1
Patient_422	4	1	1	1	3	3	2	1	0	1	0	0	49	1	1	4
Patient_423	4	2	1	1	3	4	1	3	1	1	1	1	1	1	1	1
Patient_424	5	2	1	1	1	5	2	3	0	1	0	1	38	1	1	4
Patient_425	5	1	1	2	1	4	2	4	0	1	1	1	1	1	1	4
Patient_426	5	2	1	1	3	3	2	3	1	0	1	1	1	1	1	4
Patient_427	5	2	1	1	2	5	1	2	0	1	1	1	24	1	1	1
Patient_428	5	1	1	3	1	5	1	1	0	0	1	1	1	1	1	1
Patient_429	4	1	1	1	1	5	2	4	1	1	1	1	25	1	1	4
Patient_430	5	1	1	1	1	3	2	1	1	0	1	1	0	1	1	4
Patient_431	5	2	1	3	3	5	1	3	0	0	1	1	1	1	1	4
Patient_432	5	1	1	3	1	2	2	2	0	0	1	1	1	1	1	1
Patient_433	6	1	1	1	1	4	2	3	0	1	1	1	2	1	1	4
Patient_434	7	1	1	3	1	1	2	1	0	0	0	1	3	2	2	4
Patient_435	7	1	1	3	1	3	1	3	0	1	1	1	3	1	2	4
Patient_436	5	1	1	1	1	2	1	1	2	1	1	1	18	2	2	2
Patient_437	6	1	1	1	1	2	1	3	0	0	1	1	5	1	1	4
Patient_438	5	2	1	1	3	2	2	3	0	0	1	1	3	1	1	1
Patient_439	5	1	1	1	1	2	1	3	1	1	1	1	1	1	1	1
Patient_440	6	1	1	1	2	4	2	2	1	1	1	1	19	1	1	4
Patient_441	7	1	1	1	1	2	1	3	0	1	0	1	77	1	1	1
Patient_442	4	1	1	1	1	5	2	2	0	0	1	1	1	1	1	1
Patient_443	3	1	1	1	3	5	3	5	2	0	0	1	1	1	1	1
Patient_444	5	1	1	1	3	3	1	5	0	1	0	1	17	1	1	4
Patient_445	7	1	1	1	1	3	1	1	0	1	1	1	4	1	1	1
Patient_446	7	1	1	1	1	5	3	5	0	0	1	1	14	2	3	1
Patient_447	3	1	1	1	1	5	2	2	0	1	0	0	102	1	1	1
Patient_448	5	2	1	1	3	3	2	3	1	0	1	1	0	1	1	4
Patient_449	4	2	1	1	3	1	2	3	0	0	1	1	5	1	1	4
Patient_450	3	1	1	1	1	2	1	5	0	0	1	1	4	1	1	4
Patient_451	3	1	1	3	3	5	1	2	0	1	1	1	99	1	1	4
Patient_452	4	1	1	1	3	2	1	5	0	0	0	1	28	1	1	1
Patient_453	7	2	1	1	1	2	1	2	0	1	0	1	99	2	3	1
Patient_454	6	2	1	1	2	5	2	4	0	1	1	1	6	1	1	1
Patient_455	5	1	1	1	2	3	1	1	0	0	0	1	2	1	1	1
Patient_456	4	1	1	1	1	4	2	2	0	1	1	1	38	1	1	4
Patient_457	7	1	1	1	1	3	2	1	0	1	0	1	62	2	2	2
Patient_458	5	1	1	1	3	2	1	5	0	0	1	1	1	2	2	1
Patient_459	5	1	1	1	1	5	2	3	0	0	1	1	2	1	1	1
Patient_460	6	2	1	1	3	2	1	4	2	0	1	1	1	1	1	1
Patient_461	4	1	1	1	2	4	2	2	1	0	1	1	0	1	1	4
Patient_462	5	2	1	1	3	5	2	3	0	1	0	0	86	1	1	1
Patient_463	6	1	1	1	1	2	1	1	0	1	0	0	103	1	1	1
Patient_464	5	1	1	1	1	5	2	3	0	0	1	1	7	1	1	4
Patient_465	7	1	2	1	1	4	1	4	0	1	1	1	3	2	2	4
Patient_466	5	2	1	1	2	4	2	3	0	1	1	1	53	1	1	1
Patient_467	5	2	1	1	1	3	1	1	0	1	1	1	3	1	2	1
Patient_468	3	1	1	2	3	3	1	4	1	1	1	1	8	1	1	1
Patient_469	6	2	1	1	2	2	2	3	1	0	1	1	3	1	1	1
Patient_470	6	1	1	1	2	2	1	3	0	0	1	1	2	1	1	1
Patient_471	4	1	1	1	3	4	2	3	1	1	1	1	39	1	2	1
Patient_472	4	1	1	1	1	2	1	3	1	1	1	1	18	2	2	1
Patient_473	7	1	1	1	1	5	2	3	0	1	1	1	17	1	1	4
Patient_474	5	1	1	1	3	5	2	3	0	1	1	1	11	1	1	4
Patient_475	4	1	1	3	3	5	2	5	0	0	1	1	0	1	1	4
Patient_476	4	1	1	1	3	5	2	3	1	0	1	1	27	1	1	1
Patient_477	5	1	1	1	3	2	1	3	0	1	0	0	100	1	1	1
Patient_478	5	2	1	1	1	5	1	3	0	1	1	1	37	1	1	1
Patient_479	6	1	2	1	1	5	3	5	1	0	1	1	0	2	2	2
Patient_480	3	2	1	1	3	5	1	3	0	0	1	1	1	1	1	4
Patient_481	6	2	1	1	3	3	2	3	0	0	0	1	0	1	1	1
Patient_482	6	1	1	1	1	5	1	3	0	0	1	1	55	1	1	1
Patient_483	5	2	1	1	3	5	2	3	0	0	1	1	4	1	1	1
Patient_484	3	1	1	3	3	3	2	3	0	1	0	0	93	1	1	1
Patient_485	5	2	1	1	1	3	1	1	0	0	1	1	2	1	1	4
Patient_486	5	2	1	1	1	2	1	1	2	1	1	1	5	1	1	2
Patient_487	5	1	1	3	1	2	1	4	0	1	1	1	16	1	2	1
Patient_488	3	1	1	1	1	3	1	3	0	1	1	1	34	1	1	4
Patient_489	5	1	1	1	3	5	1	2	1	0	1	1	1	1	1	4
Patient_490	6	1	1	1	3	3	2	3	1	0	1	1	1	1	1	4
Patient_491	7	2	1	1	1	5	1	2	1	1	0	1	7	1	1	1
Patient_492	7	1	1	1	1	3	2	2	0	0	1	1	2	1	1	4
Patient_493	5	2	1	1	3	2	2	1	0	1	0	0	99	1	1	1
Patient_494	4	1	1	1	1	2	2	1	0	1	0	0	51	1	1	1
Patient_495	4	1	1	1	3	5	1	1	0	1	0	0	87	1	1	1
Patient_496	4	1	1	1	1	4	1	5	0	0	1	1	4	1	1	4
Patient_497	6	1	1	1	1	4	2	4	0	1	1	1	2	1	1	4
Patient_498	5	2	1	1	1	5	1	4	1	0	1	1	3	1	1	1
Patient_499	7	1	1	1	1	3	1	3	0	1	0	1	15	2	3	1
Patient_500	7	1	1	1	1	5	2	3	0	1	1	1	44	2	2	4
Patient_501	6	2	1	1	1	5	2	3	0	1	1	1	21	1	1	1
Patient_502	5	1	1	1	3	2	1	2	0	0	1	1	2	1	1	1
Patient_503	6	1	1	1	1	2	1	1	1	0	1	1	1	1	1	4
Patient_504	6	1	1	1	1	5	1	5	2	1	1	1	37	1	1	1
Patient_505	5	1	1	1	3	4	1	3	2	1	1	1	2	1	1	1
Patient_506	5	1	1	1	1	3	1	4	0	1	0	0	91	1	1	4
Patient_507	5	2	1	1	1	5	2	4	0	0	1	1	0	1	1	4
Patient_508	4	2	1	1	3	5	2	5	2	0	1	1	12	1	1	4
Patient_509	4	2	1	1	1	5	1	4	0	1	1	1	20	1	1	4
Patient_510	5	1	1	1	1	5	2	3	0	1	1	1	5	1	1	4
Patient_511	4	2	1	1	3	4	1	1	0	1	1	1	25	1	1	1
Patient_512	4	2	1	1	1	1	2	1	0	0	1	1	6	1	1	4
Patient_513	6	1	1	1	1	5	3	5	2	0	1	1	0	1	1	1
Patient_514	4	1	1	2	1	2	2	3	0	1	1	1	30	2	2	1
Patient_515	5	1	1	1	1	4	2	3	0	1	0	0	95	1	1	1
Patient_516	5	1	1	1	2	5	1	1	0	0	0	1	2	1	1	4
Patient_517	5	2	2	1	1	2	1	1	0	1	0	0	71	2	2	1
Patient_518	6	1	1	2	3	2	1	5	0	0	1	1	3	1	1	4
Patient_519	5	1	1	1	1	2	1	3	0	1	1	1	13	1	1	1
Patient_520	4	1	1	1	1	5	2	3	0	1	1	1	102	1	1	4
Patient_521	6	1	1	1	3	2	1	3	0	1	0	0	81	1	1	1
Patient_522	7	2	1	1	1	3	2	1	0	1	1	1	6	1	1	1
Patient_523	7	1	1	1	1	4	1	4	0	1	1	1	1	1	1	4
Patient_524	5	1	1	2	3	2	2	2	0	1	0	0	83	1	1	2
Patient_525	4	2	1	1	1	1	1	1	0	1	0	1	66	1	1	4
Patient_526	4	2	1	3	3	5	1	3	1	1	1	1	4	1	1	4
Patient_527	3	1	1	1	3	4	2	4	0	0	1	1	2	1	1	4
Patient_528	4	1	1	1	3	4	2	3	1	1	1	1	25	1	1	1
Patient_529	6	1	1	1	1	5	2	3	0	0	1	1	7	1	1	4
Patient_530	5	1	1	1	1	1	2	3	2	0	1	1	1	1	1	1
Patient_531	5	1	1	1	3	4	2	4	0	0	1	1	4	1	1	2
Patient_532	5	1	1	2	1	4	1	4	1	1	1	1	15	1	1	4
Patient_533	5	2	1	1	2	1	2	4	0	0	1	1	61	1	1	1
Patient_534	5	2	1	1	3	1	1	1	0	0	1	1	0	1	1	1
Patient_535	7	1	1	1	2	3	2	1	0	1	0	1	1	1	2	2
Patient_536	7	1	1	1	3	2	1	1	0	1	1	1	4	1	1	1
Patient_537	6	1	1	1	3	3	2	5	2	0	0	1	2	1	1	4
Patient_538	5	1	1	1	1	2	1	1	1	0	1	1	2	1	1	4
Patient_539	7	1	1	1	1	5	1	3	0	1	1	1	46	1	1	1
Patient_540	5	1	1	1	1	5	1	2	0	0	1	1	0	1	1	1
Patient_541	4	1	1	1	3	2	2	3	2	1	1	1	28	1	1	1
Patient_542	3	2	1	1	1	3	2	3	0	1	0	0	78	1	1	1
Patient_543	5	2	1	1	1	5	1	3	0	0	1	1	0	1	1	1
Patient_544	3	1	1	1	1	5	2	5	0	0	1	1	18	1	1	4
Patient_545	5	2	1	1	3	3	2	2	0	0	1	1	3	1	1	1
Patient_546	4	2	1	1	1	4	1	3	0	1	1	1	49	1	1	1
Patient_547	5	1	1	1	1	2	1	3	0	1	1	1	54	1	1	1
Patient_548	5	1	1	1	1	2	1	3	1	0	1	1	10	1	1	1
Patient_549	4	1	1	1	1	3	1	4	1	0	1	1	0	1	1	4
Patient_550	7	2	1	1	1	3	1	1	0	0	1	1	3	1	1	1
Patient_551	4	1	1	1	1	5	2	4	1	0	1	1	0	1	1	4
Patient_552	2	1	1	1	3	5	2	4	0	0	1	1	16	1	1	4
Patient_553	6	1	1	1	2	5	2	5	0	0	1	1	32	1	1	1
Patient_554	7	2	1	1	1	2	1	1	0	0	0	1	8	1	1	1
Patient_555	5	1	2	1	1	5	1	4	0	1	1	1	6	1	1	2
Patient_556	4	2	2	1	1	2	2	2	0	1	1	1	41	1	1	1
Patient_557	6	2	2	1	3	5	2	3	0	0	1	1	0	1	1	1
Patient_558	6	1	1	1	3	3	2	1	0	1	1	1	18	1	1	2
Patient_559	4	1	1	3	1	2	1	2	0	1	1	1	33	1	1	1
Patient_560	5	1	1	1	3	4	1	4	0	1	1	1	3	1	1	4
Patient_561	6	2	2	1	3	2	2	2	0	0	1	1	4	1	1	1
Patient_562	6	1	1	1	3	5	2	3	1	0	1	1	10	1	1	4
Patient_563	5	1	2	2	3	2	2	5	2	0	1	1	3	1	1	4
Patient_564	4	1	2	1	1	4	1	4	1	0	1	1	0	1	1	4
Patient_565	5	1	2	3	1	3	2	5	2	0	1	1	1	1	1	4
Patient_566	5	1	2	1	3	3	2	2	0	1	1	1	0	1	1	4
Patient_567	5	1	1	1	3	5	2	3	0	0	1	1	1	1	1	1
Patient_568	6	1	1	3	3	2	1	2	0	0	1	1	8	1	1	1
Patient_569	3	1	1	2	3	5	3	5	1	0	0	1	1	1	1	4
Patient_570	4	1	2	1	1	3	2	4	0	1	1	1	7	1	1	4
Patient_571	4	1	2	1	1	3	2	2	0	1	1	1	68	1	1	1
Patient_572	5	2	2	1	3	2	1	2	0	0	1	1	19	1	1	1
Patient_573	4	2	2	1	3	2	1	4	0	1	1	1	35	1	1	1
Patient_574	6	1	2	1	1	2	2	3	0	1	0	0	66	1	1	1
Patient_575	5	1	2	1	3	5	2	3	0	1	1	1	12	1	1	1
Patient_576	6	2	2	3	2	5	1	3	0	1	0	0	64	1	1	2
Patient_577	6	1	2	1	1	4	1	4	0	1	1	1	13	1	1	1
Patient_578	5	2	2	1	3	2	1	2	0	1	0	0	65	1	1	1
Patient_579	5	1	2	1	3	3	2	2	0	0	1	1	17	1	1	1
Patient_580	4	1	2	1	3	5	1	4	0	0	1	1	23	1	1	4
Patient_581	7	1	2	2	3	2	2	3	0	0	0	1	26	1	1	1
Patient_582	4	1	2	1	3	4	2	2	0	1	1	1	24	1	1	3
Patient_583	2	1	2	1	1	3	1	1	0	1	0	0	71	1	1	2
Patient_584	6	1	1	3	3	1	2	5	0	0	1	1	17	1	1	4
Patient_585	4	1	2	3	3	4	1	4	0	0	1	1	2	2	2	4
Patient_586	5	1	2	1	1	5	2	3	0	1	0	0	62	1	1	4
Patient_587	6	1	2	1	1	4	2	3	2	1	1	1	4	1	1	4
Patient_588	5	1	2	1	3	5	1	4	1	0	1	1	0	1	1	4
Patient_589	5	2	2	1	1	2	1	1	0	0	0	1	6	2	2	1
Patient_590	6	2	2	1	1	2	1	1	0	0	1	1	1	1	1	1
Patient_591	4	1	2	1	1	4	2	4	0	1	1	1	10	1	1	1
Patient_592	6	1	2	1	1	5	1	3	0	0	1	1	0	1	1	4
Patient_593	2	1	2	1	3	3	2	4	1	0	1	1	1	1	1	1
Patient_594	7	2	2	1	3	3	2	3	1	1	1	1	0	1	1	1
Patient_595	5	1	2	1	1	5	1	4	0	0	1	1	4	1	2	1
Patient_596	4	1	2	1	2	5	1	2	0	0	1	1	0	1	1	4
Patient_597	6	2	2	1	2	3	1	2	0	0	1	1	0	1	1	1
Patient_598	4	1	2	1	1	3	1	3	0	1	1	1	34	1	1	1
Patient_599	7	2	2	1	2	3	2	4	1	0	1	1	0	1	1	1
Patient_600	4	1	2	1	1	3	2	3	0	1	1	1	23	1	1	1
Patient_601	3	2	2	1	3	3	2	5	1	0	1	1	0	1	1	4
Patient_602	5	2	2	1	3	4	1	3	1	1	1	1	10	1	1	1
Patient_603	5	1	2	1	3	4	1	3	1	1	1	1	4	1	1	4
Patient_604	6	1	2	1	2	3	2	5	0	0	1	1	0	1	1	1
Patient_605	5	2	2	1	1	2	2	3	0	1	0	0	59	1	1	1
Patient_606	6	1	1	1	1	3	2	3	1	1	1	1	30	1	1	1
Patient_607	5	1	2	1	3	1	1	3	0	1	1	1	52	1	1	1
Patient_608	4	2	2	1	3	1	1	3	1	1	1	1	17	1	1	2
Patient_609	6	1	2	1	3	3	1	2	1	0	1	1	0	1	1	1
Patient_610	6	2	2	1	1	1	2	5	2	0	1	1	4	1	1	4
Patient_611	5	1	2	1	3	5	2	2	0	0	1	1	1	1	1	1
Patient_612	5	1	2	3	1	5	1	3	1	0	1	1	0	1	1	1
Patient_613	7	2	2	1	2	3	1	3	0	1	1	1	17	1	2	1
Patient_614	7	1	2	1	1	4	2	4	0	1	0	1	29	1	1	4
Patient_615	4	1	2	3	3	4	2	3	0	1	0	0	54	1	1	1
Patient_616	4	1	2	1	1	3	1	5	0	0	1	1	0	1	1	4
Patient_617	5	1	1	1	3	5	1	5	2	1	1	1	28	1	1	4
Patient_618	5	1	2	1	1	4	1	1	0	1	0	0	69	1	1	1
Patient_619	4	2	2	1	1	5	2	5	0	0	1	1	3	1	1	1
Patient_620	5	2	2	1	3	3	1	1	0	0	0	1	1	1	1	1
Patient_621	7	1	2	1	2	1	2	5	1	0	1	1	1	1	1	4
Patient_622	5	2	2	1	3	5	2	3	0	0	1	1	0	1	1	4
Patient_623	7	2	2	1	2	2	2	4	1	0	1	1	2	1	1	1
Patient_624	5	1	2	1	3	4	2	3	0	1	1	1	1	1	1	1
Patient_625	4	1	2	1	3	1	1	2	1	0	1	1	3	1	1	4
Patient_626	5	2	2	1	1	3	1	3	0	1	1	1	49	1	1	1
Patient_627	5	2	2	1	1	5	1	3	0	1	1	1	16	1	1	4
Patient_628	6	2	2	1	1	4	2	2	0	1	0	0	50	1	1	4
Patient_629	4	1	2	1	3	5	2	1	0	1	0	0	48	1	1	1
Patient_630	4	1	2	1	1	2	2	3	0	1	0	0	48	1	1	1
Patient_631	7	2	2	1	2	4	2	3	0	1	1	1	11	1	1	1
Patient_632	6	1	2	1	1	2	2	1	0	0	0	1	39	1	1	2
Patient_633	4	1	2	1	3	5	2	1	0	0	1	1	6	1	1	1
Patient_634	7	1	2	2	2	5	2	1	0	0	1	1	1	1	1	1
Patient_635	4	1	2	3	1	5	1	3	1	1	1	1	40	1	1	1
Patient_636	5	2	2	1	3	4	3	2	0	1	0	0	48	1	1	1
Patient_637	5	1	2	1	3	2	2	2	1	1	1	1	3	1	1	1
Patient_638	6	1	1	1	1	2	1	1	2	0	0	1	11	1	2	1
Patient_639	7	1	2	2	1	5	3	5	2	1	0	1	25	1	1	4
Patient_640	6	1	2	1	3	3	1	2	0	0	1	1	5	2	2	1
Patient_641	5	2	1	1	2	4	1	4	2	1	1	1	4	2	2	4
Patient_642	6	1	1	1	1	2	1	1	0	0	1	1	0	2	2	1
Patient_643	6	2	2	1	1	2	2	4	0	0	1	1	11	1	1	1
Patient_644	6	1	1	1	3	2	2	3	0	1	1	1	7	1	2	3
Patient_645	5	2	1	1	2	5	2	5	2	1	1	1	38	1	1	1
Patient_646	6	1	1	1	3	4	1	4	1	1	1	1	3	2	2	1
Patient_647	7	2	1	1	2	3	2	1	0	1	1	1	42	1	1	1
Patient_648	5	1	1	1	3	5	2	3	0	0	1	1	0	1	1	4
Patient_649	6	1	1	1	1	3	1	3	1	1	1	1	11	1	1	1
Patient_650	6	1	1	1	2	3	2	4	0	0	1	1	2	1	1	1
Patient_651	5	1	1	1	1	3	2	3	0	0	1	1	0	1	1	1
Patient_652	3	1	1	1	3	5	1	3	0	1	1	1	60	1	1	1
Patient_653	3	1	1	1	3	3	1	4	0	1	1	1	2	1	1	1
Patient_654	5	2	1	2	2	5	2	3	0	0	1	1	2	1	1	4
Patient_655	3	1	1	1	1	5	2	2	0	0	1	1	6	1	1	4
Patient_656	7	2	1	1	1	4	2	3	1	1	1	1	1	1	1	4
Patient_657	5	1	1	1	1	5	1	3	0	1	1	1	33	1	1	1
Patient_658	5	2	1	2	1	3	1	2	0	0	1	1	1	1	1	1
Patient_659	6	1	1	1	3	3	2	3	1	1	1	1	1	2	2	4
Patient_660	3	2	1	1	3	4	1	3	1	1	1	1	4	1	1	4
Patient_661	4	1	1	1	3	4	2	3	0	1	0	0	90	1	1	1
Patient_662	4	1	1	1	3	3	1	2	2	0	1	1	1	1	1	1
Patient_663	4	2	1	1	2	3	2	3	0	1	1	1	21	1	2	1
Patient_664	4	2	1	1	2	5	1	1	0	0	1	1	21	2	2	1
Patient_665	4	1	1	1	1	5	1	3	0	0	1	1	1	1	1	4
Patient_666	6	2	1	1	3	1	2	3	1	0	1	1	3	1	1	1
Patient_667	5	1	1	1	1	5	2	3	2	1	1	1	13	1	1	4
Patient_668	3	1	1	2	1	5	2	3	1	0	1	1	13	1	1	4
Patient_669	5	1	1	1	1	5	1	4	1	0	1	1	0	2	2	4
Patient_670	2	1	1	1	1	5	1	2	1	0	1	1	0	1	1	4
Patient_671	6	1	2	1	1	4	2	3	0	1	0	0	49	2	2	4
Patient_672	6	2	1	1	3	4	1	3	0	1	1	1	2	1	1	1
Patient_673	2	1	2	1	1	3	2	3	0	1	1	1	2	1	1	1
Patient_674	4	1	1	1	3	3	2	1	0	0	1	1	1	1	1	1
Patient_675	6	2	1	1	2	3	1	5	2	0	1	1	4	1	1	4
Patient_676	5	1	2	1	1	3	2	1	0	0	1	1	1	1	1	1
Patient_677	6	1	2	1	1	2	1	1	0	1	0	1	13	2	2	1
Patient_678	6	1	2	1	1	3	1	1	1	1	1	1	1	1	1	1
Patient_679	5	1	2	1	1	5	2	2	0	0	1	1	9	1	1	1
Patient_680	5	2	2	1	3	4	2	2	0	1	0	0	66	1	1	4
Patient_681	4	1	2	1	3	5	2	1	0	0	0	1	0	1	1	1
Patient_682	6	1	2	1	1	5	1	3	1	0	0	1	0	1	2	1
Patient_683	6	1	2	1	1	5	1	3	0	0	1	1	2	1	1	4
Patient_684	5	2	2	1	3	3	2	3	1	1	0	1	0	1	1	2
Patient_685	3	2	2	3	3	4	2	3	2	1	1	1	26	1	1	4
Patient_686	4	1	2	1	3	4	1	4	1	1	1	1	6	1	1	4
Patient_687	4	2	2	1	1	3	1	4	1	0	1	1	38	1	1	4
Patient_688	5	1	2	1	1	3	2	3	1	1	1	1	13	1	1	1
Patient_689	5	2	2	1	1	4	1	1	0	1	1	1	3	1	1	1
Patient_690	5	2	2	1	3	5	2	2	0	0	0	1	9	1	2	1
Patient_691	3	1	2	1	3	4	1	1	1	1	1	1	1	1	1	4
Patient_692	5	1	2	1	1	3	1	3	1	0	1	1	2	1	1	1
Patient_693	5	2	2	1	1	5	1	3	0	0	1	1	2	2	2	4
Patient_694	4	2	1	2	1	5	2	3	1	1	1	1	2	2	2	4
Patient_695	7	1	2	2	3	4	1	2	1	1	1	1	2	2	2	2
Patient_696	7	1	1	1	1	3	2	2	0	1	1	1	0	2	2	2
Patient_697	5	2	1	1	1	5	2	5	0	0	0	0	116	2	2	1
Patient_698	5	2	2	2	3	2	1	2	0	0	1	1	30	2	2	1
Patient_699	7	2	1	2	2	3	1	3	0	0	1	1	2	2	2	4
Patient_700	4	2	2	1	1	3	1	1	0	0	1	1	27	2	2	1
Patient_701	4	1	1	1	1	5	1	1	0	0	1	1	78	2	2	1
Patient_702	5	2	1	1	1	4	2	4	0	1	1	1	1	1	1	4
Patient_703	5	1	1	1	1	5	2	2	0	1	1	1	31	1	1	1
Patient_704	4	2	1	1	1	5	2	3	1	0	1	1	36	1	1	4
Patient_705	3	1	1	1	3	3	1	3	0	0	1	1	2	1	1	4
Patient_706	4	1	1	1	1	5	1	3	0	0	1	1	2	1	1	1
Patient_707	5	2	1	1	1	5	2	1	0	0	1	1	3	1	2	1
Patient_708	5	1	1	2	3	1	1	5	2	0	0	1	7	2	3	4
Patient_709	6	1	1	1	1	5	1	1	1	1	0	1	41	1	1	1
Patient_710	6	2	1	2	3	5	1	3	0	1	1	1	4	1	1	4
Patient_711	6	2	1	1	2	3	2	3	0	0	1	1	6	1	1	4
Patient_712	4	1	1	1	1	5	2	1	0	1	1	1	8	2	2	1
Patient_713	6	1	1	2	3	2	2	4	0	1	1	1	30	1	1	1
Patient_714	6	2	1	1	1	5	2	3	0	0	0	1	14	1	1	1
Patient_715	4	1	1	1	1	3	1	4	1	1	1	1	0	1	1	4
Patient_716	4	1	1	1	1	5	2	4	0	1	1	1	1	1	1	4
Patient_717	5	2	1	1	2	2	1	1	0	1	1	1	2	1	1	1
Patient_718	7	2	1	1	3	3	1	2	0	1	0	0	96	1	1	1
Patient_719	4	1	1	1	3	3	1	2	0	1	0	1	22	1	1	1
Patient_720	6	1	1	2	1	5	2	2	0	1	0	0	97	1	1	1
Patient_721	5	2	1	1	3	2	1	2	0	0	1	1	0	1	1	4
Patient_722	5	1	1	1	3	5	1	3	0	1	0	1	15	2	3	1
Patient_723	6	2	1	1	1	2	2	4	0	0	1	1	1	1	2	4
Patient_724	4	1	1	1	1	5	1	4	1	0	1	1	0	1	1	4
Patient_725	6	1	1	2	3	5	2	2	1	0	1	1	3	1	1	1
Patient_726	6	2	1	1	1	2	2	1	0	1	0	0	87	1	1	3
Patient_727	6	1	1	1	1	4	1	1	0	0	1	1	0	1	1	4
Patient_728	3	1	1	2	3	5	2	1	0	0	1	1	4	1	1	1
Patient_729	5	1	1	1	1	5	1	5	0	0	1	1	3	1	1	1
Patient_730	5	1	1	1	3	5	2	2	0	0	1	1	3	1	1	4
Patient_731	3	1	1	2	1	5	1	3	1	1	1	1	39	1	1	4
Patient_732	6	2	1	1	1	5	3	4	0	1	1	1	90	1	1	1
Patient_733	5	1	1	1	3	1	2	5	0	0	1	1	1	1	1	2
Patient_734	4	2	1	1	3	5	1	1	0	1	0	0	80	2	2	1
Patient_735	5	2	1	1	2	5	1	5	0	0	1	1	0	1	1	4
Patient_736	5	2	1	2	1	5	2	5	2	0	1	1	3	1	1	1
Patient_737	3	1	1	1	3	3	2	4	0	0	0	1	1	1	1	1
Patient_738	4	1	1	1	1	5	2	3	0	1	0	0	79	1	1	4
Patient_739	7	2	1	1	1	3	1	3	0	1	0	1	0	1	1	1
Patient_740	5	2	1	1	3	5	2	1	0	0	1	1	1	1	1	4
Patient_741	4	1	1	1	3	5	2	2	1	0	1	1	17	1	1	4
Patient_742	5	1	1	2	1	4	1	3	0	1	1	1	44	1	1	4
Patient_743	7	1	1	1	1	2	2	1	0	0	1	1	14	1	1	1
Patient_744	5	1	1	2	1	1	1	2	1	0	1	1	42	2	2	2
Patient_745	4	2	1	1	3	3	2	2	0	0	1	1	2	1	1	1
Patient_746	2	1	1	2	3	5	2	5	2	0	1	1	1	1	1	1
Patient_747	5	2	1	3	2	5	1	3	2	0	1	1	3	1	1	1
Patient_748	6	1	1	1	1	3	2	3	1	0	0	1	0	1	1	4
Patient_749	7	1	1	1	2	2	2	5	0	0	1	1	20	1	1	1
Patient_750	4	1	1	1	3	4	1	3	1	1	1	1	1	1	1	4
Patient_751	6	1	1	1	1	5	2	3	0	1	1	1	20	1	1	4
Patient_752	5	1	1	2	3	5	3	5	2	0	1	1	2	1	1	1
Patient_753	3	2	1	2	3	4	1	3	1	1	1	1	27	1	1	2
Patient_754	4	1	2	2	3	3	1	3	1	0	1	1	0	1	1	4
Patient_755	6	2	1	1	2	4	2	3	1	1	1	1	2	1	1	4
Patient_756	7	1	2	1	2	5	1	1	0	0	1	1	0	1	1	1
Patient_757	6	1	2	1	1	5	1	3	0	0	1	1	0	1	1	4
Patient_758	6	1	2	1	3	2	1	2	0	1	1	1	8	1	1	1
Patient_759	5	2	2	1	1	3	1	2	0	0	0	1	23	1	1	1
Patient_760	5	2	2	1	1	4	1	1	0	1	1	1	3	1	1	4
Patient_761	4	1	2	1	3	5	1	2	0	1	1	1	27	1	1	1
Patient_762	7	2	2	1	3	5	2	3	2	1	1	1	4	1	1	1
Patient_763	5	1	2	1	2	4	2	2	0	0	1	1	0	1	1	1
Patient_764	5	1	2	1	3	3	2	2	1	0	1	1	0	1	1	1
Patient_765	4	2	2	1	3	5	2	1	0	0	1	1	30	1	1	1
Patient_766	6	1	2	1	1	2	1	2	0	0	1	1	52	1	1	1
Patient_767	6	2	2	1	2	3	1	3	1	1	0	1	19	1	1	1
Patient_768	5	1	2	2	3	4	1	4	1	1	1	1	4	1	1	2
Patient_769	4	1	2	1	1	4	1	1	0	1	1	1	2	1	1	4
Patient_770	6	2	2	1	1	5	2	4	1	0	1	1	4	1	1	2
Patient_771	7	2	2	1	3	4	2	3	0	1	1	1	19	1	1	1
Patient_772	5	1	2	2	3	2	1	1	0	0	0	1	30	1	2	4
Patient_773	4	1	1	1	1	5	1	2	2	1	1	1	4	1	1	4
Patient_774	2	2	2	2	1	5	2	3	1	0	1	1	3	1	1	1
Patient_775	7	2	1	1	2	1	2	2	1	0	1	1	2	2	2	4
Patient_776	7	2	2	1	1	3	1	3	0	1	1	1	4	2	2	1
Patient_777	5	1	1	1	1	5	2	1	0	1	1	1	42	2	2	1
Patient_778	3	1	1	1	1	5	2	2	0	0	0	1	54	2	2	4
Patient_779	7	1	2	1	1	5	2	5	0	0	1	1	4	2	2	4
Patient_780	7	1	1	1	1	4	2	5	2	0	1	1	1	2	3	1
Patient_781	6	1	2	1	3	4	1	3	0	1	0	0	65	2	3	1
Patient_782	6	1	1	1	1	2	1	3	0	1	0	0	96	2	2	2
Patient_783	6	1	1	2	1	3	2	3	1	0	0	1	18	2	2	4
Patient_784	6	1	2	1	1	2	2	1	0	0	0	1	0	2	2	4
Patient_785	6	1	2	1	1	5	1	1	0	0	0	1	7	2	3	1
Patient_786	7	1	2	1	2	3	1	3	0	1	1	1	1	2	3	4
Patient_787	7	1	1	1	1	2	1	5	2	0	1	1	7	2	3	4
Patient_788	5	1	1	1	1	4	1	4	1	1	1	1	1	1	1	1
Patient_789	5	2	1	1	1	5	2	1	0	1	1	1	23	1	1	1
Patient_790	6	1	1	1	1	3	1	3	1	0	1	1	0	1	1	1
Patient_791	5	1	1	2	3	3	2	2	1	0	1	1	0	1	1	4
Patient_792	7	2	1	1	2	3	2	3	1	1	1	1	0	1	1	1
Patient_793	6	2	1	1	2	1	2	2	0	0	1	1	1	1	1	1
Patient_794	3	1	1	1	3	3	1	1	0	1	0	0	111	1	1	1
Patient_795	5	1	1	1	3	3	1	1	0	1	0	1	93	1	1	1
Patient_796	4	1	1	1	3	5	1	5	0	0	1	1	0	1	1	1
Patient_797	5	1	1	1	3	1	2	5	2	0	1	1	0	1	1	1
Patient_798	6	2	1	1	3	5	3	5	2	1	1	1	79	2	2	1
Patient_799	4	2	1	2	1	5	1	3	1	1	1	1	3	1	1	2
Patient_800	5	2	2	1	3	5	1	1	0	0	1	1	23	2	2	1
Patient_801	5	2	1	1	3	2	2	5	2	0	1	1	11	1	1	1
Patient_802	6	1	1	1	2	5	1	3	0	1	0	0	112	1	1	1
Patient_803	5	2	1	1	1	5	2	2	0	1	1	1	99	1	1	1
Patient_804	4	1	1	1	1	1	2	5	0	0	1	1	30	1	1	1
Patient_805	5	1	1	1	1	3	2	5	0	0	0	0	98	1	2	1
Patient_806	5	1	1	2	3	3	3	3	1	0	1	1	1	1	1	4
Patient_807	5	1	1	1	3	2	1	4	1	1	0	1	20	1	1	4
Patient_808	6	1	1	1	1	5	1	3	0	1	1	1	13	1	1	1
Patient_809	5	2	1	1	3	4	2	2	1	1	1	1	56	2	2	1
Patient_810	3	2	1	2	3	4	1	3	0	0	1	1	13	1	1	4
Patient_811	4	1	1	1	1	2	1	3	0	1	1	1	61	1	1	1
Patient_812	4	1	1	1	3	2	2	3	2	1	0	0	116	1	1	4
Patient_813	5	1	1	1	3	4	2	2	1	1	1	1	6	1	1	4
Patient_814	4	1	1	2	1	4	1	1	0	1	1	1	8	1	2	4
Patient_815	6	1	1	1	1	5	1	3	1	1	1	1	4	1	1	4
Patient_816	6	1	1	1	1	3	2	2	0	1	0	1	2	1	1	4
Patient_817	4	1	1	2	1	4	1	3	1	0	1	1	0	1	1	1
Patient_818	6	2	1	1	2	5	2	5	2	1	1	1	19	1	1	4
Patient_819	4	1	1	1	1	5	1	4	1	0	1	1	0	1	1	2
Patient_820	7	2	2	1	1	3	1	2	1	0	1	1	6	2	2	1
Patient_821	3	1	1	1	3	5	1	2	0	1	1	1	7	1	1	1
Patient_822	5	1	1	1	1	5	2	5	0	0	0	1	4	1	2	4
Patient_823	5	1	1	1	3	2	2	5	0	0	1	1	0	1	1	4
Patient_824	2	2	1	1	1	4	2	2	0	1	0	0	75	1	1	1
Patient_825	6	2	1	1	2	5	1	5	2	0	1	1	4	1	1	4
Patient_826	6	1	1	1	1	5	2	3	1	0	1	1	2	1	1	4
Patient_827	4	1	2	1	1	5	3	5	2	0	1	1	18	1	1	1
Patient_828	4	1	2	1	1	5	1	2	0	1	1	1	25	1	1	1
Patient_829	3	2	2	2	3	5	2	3	2	1	1	1	3	1	1	1
Patient_830	6	2	1	1	1	5	2	4	2	1	1	1	4	1	1	1
Patient_831	6	2	1	2	3	5	1	3	1	1	0	1	0	1	1	2
Patient_832	4	1	1	1	1	5	1	4	1	0	1	1	0	1	1	3
Patient_833	5	2	2	1	1	3	1	1	1	1	0	0	63	1	1	1
Patient_834	7	1	1	1	3	5	1	4	2	1	1	1	5	1	1	1
Patient_835	5	1	2	1	1	3	2	3	2	1	1	1	1	1	1	4
Patient_836	6	2	2	1	3	3	2	2	0	0	0	0	63	1	1	1
Patient_837	5	1	2	1	3	5	2	3	1	1	1	1	1	1	1	4
Patient_838	4	1	2	1	3	5	1	3	0	1	1	1	17	1	1	1
Patient_839	6	1	2	1	1	4	1	4	1	1	1	1	2	2	2	4
Patient_840	7	2	2	1	3	5	1	3	0	0	0	1	10	1	1	4
Patient_841	5	1	2	1	3	5	2	3	0	1	1	1	24	1	1	1
Patient_842	4	1	2	1	1	5	2	4	1	0	0	0	61	1	1	1
Patient_843	4	1	2	1	3	3	1	4	1	0	1	1	7	1	1	2
Patient_844	6	1	2	1	1	4	1	4	0	1	1	1	2	1	1	4
Patient_845	3	2	2	3	1	4	2	3	1	1	1	1	3	1	1	1
Patient_846	6	1	2	1	1	4	2	1	0	1	1	1	56	1	1	4
Patient_847	6	2	2	1	3	1	1	5	0	0	1	1	2	1	1	1
Patient_848	4	2	2	1	3	3	2	4	2	0	1	1	57	1	1	1
Patient_849	5	2	2	3	3	4	2	3	0	1	0	0	51	1	1	1
Patient_850	5	1	2	1	1	5	1	3	1	0	1	1	9	1	1	1
Patient_851	7	2	2	1	1	5	2	1	0	1	0	0	63	1	1	4
Patient_852	7	2	2	1	2	1	2	2	1	0	0	1	0	1	1	4
Patient_853	6	1	2	1	3	2	1	4	1	0	1	1	12	1	1	4
Patient_854	7	2	2	1	3	5	1	3	0	1	0	1	2	1	1	4
Patient_855	4	1	2	1	1	3	2	2	0	1	1	1	29	1	1	4
Patient_856	4	1	2	2	1	5	2	4	0	0	1	1	2	1	1	4
Patient_857	5	2	2	1	1	4	1	3	0	1	1	1	7	1	1	4
Patient_858	5	1	2	2	1	4	1	3	1	1	1	1	1	1	1	4
Patient_859	5	1	2	1	1	2	1	2	1	1	0	0	51	1	1	1
Patient_860	4	1	2	2	3	2	2	1	0	0	0	0	52	1	1	1
Patient_861	4	1	2	2	3	3	1	3	2	1	1	1	11	1	1	1
Patient_862	5	1	2	1	3	2	2	2	0	0	0	0	48	1	1	1
Patient_863	6	1	2	1	1	4	1	3	1	1	0	0	52	1	1	4
Patient_864	6	2	2	1	3	4	1	3	1	1	1	1	3	1	1	2
Patient_865	5	1	2	1	1	4	2	3	1	1	1	1	14	1	2	4
Patient_866	6	1	2	1	1	5	1	3	0	1	1	1	23	1	1	1
Patient_867	4	2	2	1	1	5	2	4	1	1	1	1	2	1	1	4
Patient_868	2	1	2	2	1	5	1	5	0	0	1	1	3	1	1	4
Patient_869	5	2	2	1	2	5	1	4	0	1	0	0	71	1	1	4
Patient_870	6	1	1	1	3	5	1	3	0	0	1	1	0	2	2	4
Patient_871	5	1	1	1	1	5	2	3	0	0	1	1	1	2	2	4
Patient_872	6	1	1	1	1	5	1	5	0	0	1	1	1	2	3	1
Patient_873	6	1	2	2	1	3	1	3	1	1	1	1	1	2	2	1
Patient_874	6	1	2	1	1	5	1	4	0	0	0	1	37	2	2	4
Patient_875	7	1	1	2	1	5	1	4	0	1	1	1	19	2	2	2
Patient_876	4	1	1	1	1	5	1	1	2	0	0	0	32	2	3	1
Patient_877	5	1	1	1	1	2	2	3	0	1	1	1	38	1	1	1
Patient_878	5	2	1	1	2	3	2	2	2	1	0	0	119	1	1	4
Patient_879	4	1	1	1	3	3	2	1	0	1	1	1	14	1	1	1
Patient_880	4	1	1	2	3	3	2	1	0	0	1	1	0	1	1	4
Patient_881	3	1	1	1	1	5	1	5	2	0	1	1	35	1	1	1
Patient_882	6	2	1	1	2	3	1	4	0	0	1	1	0	1	1	4
Patient_883	5	1	1	1	1	2	2	4	1	0	1	1	11	1	1	4
Patient_884	3	2	1	1	3	5	2	1	0	0	1	1	10	2	2	4
Patient_885	3	1	1	1	3	5	1	1	0	0	0	0	0	1	1	1
Patient_886	4	1	1	1	1	5	2	3	0	1	0	0	110	1	1	1
Patient_887	5	2	1	1	1	5	2	1	0	0	1	1	10	1	2	4
Patient_888	3	1	1	1	3	5	1	3	0	0	1	1	5	1	1	1
Patient_889	6	1	1	1	1	3	1	2	0	0	0	0	0	1	1	4
Patient_890	7	2	1	1	2	4	1	4	0	1	1	1	12	1	1	1
Patient_891	5	2	1	2	3	5	1	1	0	1	0	0	102	1	1	4
Patient_892	5	1	1	1	3	3	1	4	0	0	1	1	0	1	1	4
Patient_893	6	1	1	1	1	2	2	5	0	0	1	1	8	1	1	4
Patient_894	6	1	2	1	1	3	1	3	0	1	1	1	66	2	2	4
Patient_895	5	1	1	1	1	5	2	3	2	0	1	1	2	1	1	4
Patient_896	5	1	1	1	3	2	1	2	0	1	0	0	97	1	1	1
Patient_897	4	1	1	1	1	5	1	4	1	0	1	1	0	1	1	4
Patient_898	5	1	1	2	3	2	1	4	0	0	1	1	5	1	1	4
Patient_899	5	1	1	1	1	2	2	1	0	1	0	0	89	1	1	1
Patient_900	5	1	1	1	3	1	1	2	0	0	1	1	21	2	2	1
Patient_901	4	1	1	1	2	5	2	5	1	0	0	1	18	1	2	4
Patient_902	4	2	1	1	1	5	1	5	1	0	1	1	10	1	1	1
Patient_903	7	2	1	2	3	2	1	3	1	0	1	1	3	1	1	1
Patient_904	5	2	1	2	3	5	1	1	0	0	0	0	84	1	1	4
Patient_905	4	1	1	1	1	2	2	1	0	0	1	1	11	1	1	1
Patient_906	4	1	1	1	1	4	2	3	1	1	1	1	0	1	1	4
Patient_907	7	1	1	1	2	5	1	5	1	0	1	1	1	1	1	1
Patient_908	5	1	1	2	1	3	2	3	1	0	1	1	5	1	1	1
Patient_909	3	1	1	2	3	3	1	5	2	0	1	1	0	1	1	1
Patient_910	4	2	1	2	3	5	1	1	0	0	0	1	35	1	2	4
Patient_911	3	1	1	1	3	5	2	5	2	1	0	0	76	1	1	1
Patient_912	5	2	1	1	3	3	1	2	0	1	1	1	25	1	1	1
Patient_913	5	1	1	1	3	2	1	2	0	0	1	1	0	1	1	4
Patient_914	4	1	1	2	1	3	2	4	1	1	0	1	17	1	1	4
Patient_915	4	2	1	1	1	5	2	3	0	0	1	1	4	1	1	4
Patient_916	6	2	1	2	3	3	2	3	0	1	1	1	31	1	1	2
Patient_917	6	1	1	1	1	2	1	2	1	0	1	1	5	1	1	1
Patient_918	3	2	2	2	1	3	2	1	0	1	0	0	70	1	1	4
Patient_919	2	1	2	1	3	5	2	2	0	0	1	1	10	1	1	1
Patient_920	6	1	2	1	1	4	1	3	1	1	1	1	2	2	2	4
Patient_921	3	2	2	1	1	3	2	3	0	1	1	1	26	1	1	4
Patient_922	6	1	2	2	1	4	2	4	0	0	1	1	6	1	1	1
Patient_923	3	1	2	1	3	5	1	3	0	0	0	1	4	1	2	4
Patient_924	6	1	2	1	1	3	1	2	1	1	1	1	0	1	1	2
Patient_925	5	2	2	1	1	5	1	5	0	0	1	1	2	1	1	1
Patient_926	6	1	1	1	1	5	1	2	0	0	1	1	5	2	3	4
Patient_927	4	1	2	1	1	3	2	2	0	1	1	1	26	1	1	4
Patient_928	5	1	2	2	3	5	1	2	1	0	1	1	13	1	1	1
Patient_929	3	2	2	1	1	5	1	3	0	0	1	1	2	1	1	1
Patient_930	4	2	2	1	1	5	2	5	0	1	0	0	50	1	1	1
Patient_931	5	1	2	1	1	4	2	4	1	1	1	1	1	1	1	4
Patient_932	6	2	2	1	2	4	2	3	1	1	1	1	0	1	1	4
Patient_933	7	1	2	1	2	3	2	1	0	1	1	1	1	1	1	1
Patient_934	5	1	2	1	1	5	1	1	0	1	0	0	58	1	2	4
Patient_935	7	1	2	1	1	5	1	3	0	1	0	1	4	1	1	1
Patient_936	6	1	2	1	1	2	1	1	0	1	0	0	51	1	1	4
Patient_937	3	1	2	2	3	5	1	5	0	0	1	1	0	1	1	1
Patient_938	6	1	2	2	1	5	1	3	0	0	0	0	48	1	1	1
Patient_939	5	1	2	1	1	4	1	3	1	1	1	1	3	1	1	1
Patient_940	4	2	1	1	3	5	1	5	2	1	0	0	97	1	1	4
Patient_941	4	2	2	1	1	3	2	3	0	1	0	0	56	1	1	1
Patient_942	6	1	2	1	3	3	2	2	0	0	1	1	8	1	1	4
Patient_943	3	1	2	3	3	5	1	5	1	0	0	0	52	2	2	1
Patient_944	6	1	2	1	1	3	1	2	0	0	1	1	1	1	1	1
Patient_945	6	2	2	1	1	5	2	3	0	1	0	0	42	1	1	3
Patient_946	6	1	2	1	1	4	2	3	1	1	1	1	15	1	1	1
Patient_947	5	2	2	1	1	4	1	3	0	1	1	1	21	1	1	1
Patient_948	6	1	2	1	1	4	2	3	0	1	1	1	7	1	1	4
Patient_949	7	1	2	1	1	2	1	2	1	0	1	1	9	1	1	1
Patient_950	5	1	2	1	1	5	1	2	1	0	1	1	0	1	1	1
Patient_951	6	2	2	1	3	5	2	4	0	1	0	0	31	1	2	1
Patient_952	6	1	2	1	1	5	2	2	0	1	1	1	5	1	1	1
Patient_953	6	1	2	1	3	4	2	4	1	1	1	1	3	1	2	1
Patient_954	5	1	2	1	1	3	1	3	1	0	1	1	1	1	1	1
Patient_955	5	1	2	3	1	4	2	3	0	1	0	0	33	1	1	4
Patient_956	4	1	2	3	1	5	1	2	0	0	1	1	4	1	1	4
Patient_957	5	1	2	1	1	5	1	3	2	0	1	1	10	1	1	4
Patient_958	6	1	2	3	3	4	2	2	0	1	0	0	15	1	1	1
Patient_959	4	1	2	3	1	5	1	1	0	1	0	0	27	1	1	1
Patient_960	7	1	2	1	1	4	1	3	0	0	0	1	6	2	3	4
Patient_961	5	2	2	1	3	3	1	3	0	1	0	0	38	2	2	1
Patient_962	7	2	2	1	1	1	2	1	0	0	0	0	31	2	2	1
Patient_963	7	2	2	1	2	3	1	4	0	0	1	1	2	1	1	4
Patient_964	2	1	2	1	3	5	1	2	1	0	1	1	5	1	1	1
Patient_965	4	1	2	1	1	5	2	2	1	1	0	0	46	1	1	4
Patient_966	5	1	2	1	3	5	2	2	0	0	1	1	18	1	1	4
Patient_967	4	1	2	2	3	3	2	4	1	1	0	0	36	1	1	1
Patient_968	4	1	2	1	3	4	2	2	0	0	1	1	28	1	1	4
Patient_969	5	1	2	1	1	5	1	1	0	1	0	0	2	1	1	4
Patient_970	6	1	2	1	1	5	1	3	0	0	1	1	2	2	2	4
Patient_971	4	1	2	3	3	4	2	3	1	1	1	1	19	1	1	4
Patient_972	6	1	2	1	1	5	1	3	1	0	1	1	0	1	1	4
Patient_973	4	1	2	1	3	5	2	3	0	0	0	0	25	1	1	4
Patient_974	3	1	2	1	3	5	1	3	1	1	0	0	26	1	1	4
Patient_975	4	1	2	1	1	5	1	3	0	1	1	1	27	1	1	4
Patient_976	5	1	2	1	1	5	2	1	1	0	1	1	23	1	1	1
Patient_977	3	2	2	1	1	4	1	3	1	1	0	0	25	1	2	1
Patient_978	5	1	2	1	1	3	1	3	0	0	1	1	1	1	1	1
Patient_979	6	1	2	1	1	5	1	3	0	0	1	1	2	1	1	4
Patient_980	6	2	2	1	1	4	1	3	2	1	0	0	34	1	1	4
Patient_981	4	1	2	1	3	5	1	3	0	0	1	1	1	1	1	1
Patient_982	6	1	2	1	1	3	1	1	0	0	1	1	1	1	1	1
Patient_983	6	2	2	1	1	3	2	2	0	1	0	0	35	1	1	1
Patient_984	7	2	2	1	2	2	2	2	0	0	1	1	15	1	1	1
Patient_985	6	1	2	1	1	5	1	3	1	1	1	1	21	1	1	2
Patient_986	3	1	2	2	3	3	1	3	1	1	1	1	10	1	1	2
Patient_987	5	1	2	1	1	5	2	1	0	0	1	1	3	1	1	4
Patient_988	7	1	2	1	2	5	2	1	1	0	0	1	0	2	3	1
Patient_989	2	1	2	3	3	3	2	3	0	1	1	1	7	2	2	1
Patient_990	4	1	2	3	1	3	2	3	0	1	0	0	36	1	1	1
Patient_991	5	1	2	3	3	3	1	1	0	1	0	0	31	1	1	1
Patient_992	6	1	2	1	1	3	2	2	1	0	0	0	32	1	1	2
Patient_993	6	1	2	1	1	5	2	3	0	1	0	0	29	1	1	4
Patient_994	7	2	2	1	3	3	2	2	1	0	1	1	4	2	2	1
Patient_995	5	1	2	1	1	5	2	2	0	0	1	1	1	2	3	1
Patient_996	5	1	2	1	1	5	1	1	0	0	1	1	1	2	3	1
Patient_997	7	1	2	1	2	5	2	1	1	0	1	1	6	2	3	2
Patient_998	7	1	2	1	2	5	2	1	0	0	1	1	4	2	2	1
Patient_999	5	2	2	1	1	3	2	1	0	1	1	1	36	1	1	1
Patient_1000	7	2	2	1	1	4	1	4	0	1	1	1	5	1	1	4
Patient_1001	3	1	2	1	3	4	2	3	1	1	1	1	30	1	1	1
Patient_1002	4	1	2	1	1	3	2	2	0	0	0	1	2	1	1	4
Patient_1003	5	1	2	1	3	2	1	2	1	0	1	1	0	1	1	1
Patient_1004	5	2	2	1	1	3	1	3	1	1	1	1	14	1	1	1
Patient_1005	4	1	2	1	3	5	1	3	0	1	1	1	7	1	1	4
Patient_1006	4	1	2	1	3	4	2	2	1	1	0	0	41	1	1	1
Patient_1007	5	1	2	1	1	3	1	3	2	0	1	1	3	1	1	1
Patient_1008	5	2	2	1	2	3	1	1	2	0	1	1	4	1	1	1
Patient_1009	6	2	2	1	1	4	1	3	0	1	0	0	10	1	1	4
Patient_1010	5	1	2	1	1	2	2	2	1	0	1	1	7	1	1	1
Patient_1011	5	2	2	1	1	5	1	3	0	1	0	0	29	1	1	1
Patient_1012	6	1	2	1	2	3	1	1	0	0	0	1	7	1	1	1
Patient_1013	6	2	2	1	1	3	1	3	1	1	0	0	27	1	1	1
Patient_1014	7	2	2	1	2	5	2	3	0	1	1	1	1	1	2	4
Patient_1015	7	2	2	1	2	3	2	1	0	1	1	1	1	2	2	4
Patient_1016	3	1	2	1	3	4	1	1	1	0	1	1	20	1	1	4
Patient_1017	5	2	2	1	1	4	2	4	2	0	1	1	2	1	1	4
Patient_1018	5	2	2	1	1	4	2	4	1	1	1	1	1	1	1	4
Patient_1019	3	2	2	1	1	4	2	3	1	1	1	1	21	1	2	4
Patient_1020	4	2	2	1	3	5	2	1	0	0	1	1	4	2	3	1
Patient_1021	3	1	2	1	3	5	2	2	1	0	1	1	2	1	1	1
Patient_1022	5	2	2	1	2	5	2	1	1	1	0	0	16	1	1	1
Patient_1023	7	2	2	3	2	2	1	3	0	1	1	1	19	1	1	1
Patient_1024	5	1	2	1	1	5	1	3	0	1	1	1	2	1	1	4
Patient_1025	5	1	2	1	3	3	1	2	0	1	0	0	41	1	1	1
Patient_1026	4	1	2	1	3	5	1	1	0	0	1	1	5	1	1	1
Patient_1027	5	1	2	3	1	5	1	2	0	0	0	1	4	2	2	1
Patient_1028	5	1	2	1	1	2	2	1	0	0	0	0	31	1	1	1
Patient_1029	5	1	2	1	1	2	2	3	1	0	1	1	6	1	1	1
Patient_1030	4	1	2	1	1	2	1	1	0	0	0	0	0	1	1	1
Patient_1031	7	1	2	1	3	5	2	5	2	0	1	1	0	2	2	1
Patient_1032	6	2	2	3	3	3	2	3	0	1	0	0	40	2	3	3
Patient_1033	4	1	2	1	3	5	2	3	0	1	0	1	34	2	3	3
Patient_1034	4	1	2	2	3	3	1	3	1	1	1	1	6	1	1	2
Patient_1035	6	1	2	1	1	4	1	3	1	0	1	1	6	1	1	2
Patient_1036	5	2	2	1	3	5	1	3	0	1	0	0	44	1	1	4
Patient_1037	4	1	2	3	3	5	2	3	0	0	1	1	2	1	1	1
Patient_1038	6	1	2	1	1	5	2	3	0	1	0	0	29	2	2	1
Patient_1039	6	2	2	1	2	1	2	4	1	0	1	1	2	1	1	3
Patient_1040	5	1	2	1	1	5	1	2	1	0	1	1	2	1	1	1
Patient_1041	5	2	2	1	2	4	1	3	0	1	0	0	39	1	1	1
Patient_1042	6	1	2	1	1	2	1	2	2	0	0	0	39	2	2	4
Patient_1043	5	1	2	1	1	5	1	3	0	1	0	1	37	1	1	1
Patient_1044	2	2	2	1	1	5	1	4	1	0	0	1	0	1	1	4
Patient_1045	5	2	2	1	3	5	2	1	0	1	0	0	40	2	2	1
Patient_1046	4	1	2	3	3	5	1	5	2	0	1	1	14	1	2	1
Patient_1047	6	1	2	1	3	5	1	3	0	0	0	1	30	1	1	1
Patient_1048	5	1	2	1	3	5	1	1	0	0	0	0	30	2	2	1
Patient_1049	3	2	2	1	1	5	1	1	0	0	1	1	28	1	1	1
Patient_1050	7	1	2	1	1	5	2	3	0	1	0	0	29	1	1	2
Patient_1051	5	2	2	1	1	5	2	1	0	0	1	1	0	1	1	4
Patient_1052	7	1	2	3	3	2	2	3	1	0	1	1	6	1	1	1
Patient_1053	5	1	2	1	3	5	1	4	2	0	1	1	12	1	1	1
Patient_1054	5	2	2	1	3	2	1	1	0	0	1	1	6	1	1	1
Patient_1055	5	1	2	1	1	5	2	3	1	1	1	1	15	1	1	1
Patient_1056	3	1	2	1	1	5	2	2	0	1	0	0	21	1	1	1
Patient_1057	5	1	2	1	1	5	2	3	0	1	0	0	25	1	1	1
Patient_1058	5	1	2	1	1	5	2	3	0	0	1	1	21	1	2	4
Patient_1059	6	2	2	1	1	4	1	3	0	1	1	1	27	2	3	1
Patient_1060	3	1	2	1	1	4	2	3	0	1	1	1	0	1	1	4
Patient_1061	6	2	2	1	1	3	1	3	0	1	0	0	39	1	1	2
Patient_1062	6	1	2	1	1	2	2	1	1	0	1	1	0	1	1	2
Patient_1063	6	2	2	1	2	2	2	2	0	0	1	1	1	1	1	1
Patient_1064	6	2	2	1	1	5	1	4	0	0	1	1	10	1	1	1
Patient_1065	4	1	2	1	3	2	2	2	1	0	0	1	6	1	1	2
Patient_1066	5	1	2	1	1	3	1	3	0	0	1	1	1	1	1	4
Patient_1067	7	1	2	1	1	4	1	1	0	0	1	1	0	1	1	1
Patient_1068	5	1	2	1	1	2	2	3	2	0	1	1	0	1	1	1
Patient_1069	6	2	2	2	2	5	2	1	0	0	1	1	3	2	2	4
Patient_1070	2	1	2	1	1	5	2	3	0	0	1	1	35	1	1	4
Patient_1071	6	1	2	1	3	3	2	3	0	1	0	0	35	1	1	1
Patient_1072	4	1	2	2	3	3	1	5	2	0	0	0	46	1	1	2
Patient_1073	5	2	2	2	3	5	2	2	0	1	0	0	13	1	1	1
Patient_1074	5	1	2	2	3	4	2	4	0	0	1	1	1	1	1	4
Patient_1075	7	1	2	1	1	1	2	3	0	0	1	1	1	1	1	1
Patient_1076	6	2	2	1	3	5	2	4	1	0	1	1	2	1	2	1
Patient_1077	7	1	2	2	3	5	1	5	1	0	0	1	4	1	1	4
Patient_1078	4	2	2	1	1	5	2	4	0	0	0	1	1	1	2	4
Patient_1079	6	1	2	1	1	5	1	2	0	0	1	1	4	2	2	1
Patient_1080	5	2	2	1	1	2	2	3	0	1	0	0	31	1	1	4
Patient_1081	4	1	2	3	3	5	1	2	0	0	1	1	1	1	1	4
Patient_1082	5	1	2	1	1	4	1	1	0	1	0	0	27	2	2	1
Patient_1083	3	1	2	1	3	5	1	3	1	0	1	1	1	1	1	4
Patient_1084	5	2	2	1	1	4	1	4	2	1	1	1	27	1	1	4
Patient_1085	6	1	2	1	1	3	2	1	1	0	1	1	1	1	1	1
Patient_1086	5	1	2	1	1	5	2	2	1	0	1	1	17	1	1	1
Patient_1087	6	2	2	1	1	5	2	3	0	0	1	1	1	1	1	4
Patient_1088	6	1	2	1	1	4	3	1	1	0	1	1	0	1	1	4
Patient_1089	6	1	2	1	1	5	2	3	0	0	1	1	1	1	1	4
Patient_1090	4	1	2	3	1	5	2	2	0	1	0	0	24	1	1	1
Patient_1091	6	1	2	1	1	5	1	1	0	0	0	0	2	1	1	1
Patient_1092	2	1	2	1	1	4	2	2	1	1	1	1	34	2	2	1
Patient_1093	7	1	2	1	1	4	2	1	1	0	1	1	2	2	2	4
Patient_1094	5	1	2	3	1	5	3	5	2	0	1	1	34	2	2	4
Patient_1095	7	1	2	3	1	5	1	1	2	0	0	0	10	2	3	1
Patient_1096	5	2	2	2	2	3	1	1	0	0	1	1	0	1	1	4
Patient_1097	7	1	2	2	1	4	2	3	0	1	1	1	0	1	1	4
Patient_1098	7	2	2	1	3	2	2	1	0	0	1	1	3	2	2	1
Patient_1099	6	1	2	1	2	5	1	3	0	0	1	1	2	1	1	1
Patient_1100	6	1	2	1	1	4	1	3	1	0	1	1	1	1	2	4
Patient_1101	5	2	2	3	1	5	2	2	0	0	1	1	6	1	1	4
Patient_1102	4	1	2	1	3	5	1	5	0	1	0	0	38	1	1	1
Patient_1103	6	2	2	1	3	2	2	2	0	1	0	0	42	1	1	1
Patient_1104	3	1	2	1	1	5	1	2	1	0	1	1	0	1	1	4
Patient_1105	5	1	2	1	1	5	2	2	0	1	0	0	37	1	1	1
Patient_1106	5	2	2	1	3	3	1	3	1	0	0	1	2	1	1	4
Patient_1107	5	1	2	1	1	5	1	1	0	0	0	1	0	1	2	4
Patient_1108	5	2	2	1	3	5	1	1	0	0	0	0	30	1	1	1
Patient_1109	4	1	2	1	1	3	2	3	1	0	1	1	0	1	1	1
Patient_1110	6	2	2	1	1	2	2	2	2	1	0	0	31	1	1	1
Patient_1111	6	2	2	1	1	3	1	4	1	1	1	1	1	1	1	1
Patient_1112	5	1	2	1	3	3	1	2	0	0	1	1	6	1	1	4
Patient_1113	5	2	2	1	3	5	1	1	2	0	0	1	2	1	1	4
Patient_1114	1	2	2	1	3	3	2	5	2	1	1	1	13	1	1	4
Patient_1115	6	1	2	1	2	3	2	3	1	1	1	1	1	1	1	4
Patient_1116	6	1	2	1	1	2	2	1	0	1	0	0	28	1	1	1
Patient_1117	7	1	2	1	1	5	2	2	2	0	1	1	17	1	2	4
Patient_1118	3	2	2	1	2	3	1	3	0	1	1	1	1	1	1	1
Patient_1119	5	1	2	3	3	4	2	3	0	1	1	1	7	1	1	4
Patient_1120	6	1	2	3	2	2	2	3	0	0	1	1	19	1	1	2
Patient_1121	6	1	2	1	1	5	2	1	0	0	0	1	7	1	2	4
Patient_1122	7	1	2	1	1	5	1	3	0	1	0	0	24	1	1	1
Patient_1123	6	1	2	3	1	2	2	2	0	0	1	1	20	1	1	1
Patient_1124	5	1	2	1	1	5	1	2	2	1	0	0	27	1	1	4
Patient_1125	5	2	2	1	3	5	2	1	2	0	1	1	2	1	1	1
Patient_1126	5	1	2	2	3	2	1	1	0	0	0	0	36	2	3	1
Patient_1127	4	1	2	1	1	5	2	1	0	0	1	1	7	1	1	4
Patient_1128	6	2	2	1	1	4	1	2	0	1	1	1	7	2	2	1
Patient_1129	5	2	2	1	1	3	1	1	0	0	0	1	1	2	2	1
Patient_1130	5	2	2	1	1	5	2	1	0	0	1	1	3	2	2	4
Patient_1131	6	1	2	1	2	5	1	1	0	0	0	0	33	2	2	1
Patient_1132	4	1	2	1	3	5	1	1	0	0	0	1	1	2	3	4
Patient_1133	5	2	2	1	3	5	2	5	2	0	0	1	3	2	2	1
Patient_1134	5	2	2	1	1	1	2	1	0	1	0	0	7	2	3	1
Patient_1135	5	2	2	1	3	3	1	4	1	1	1	1	2	2	2	1
Patient_1136	4	1	2	1	1	3	1	1	1	0	0	0	38	2	2	1
Patient_1137	6	1	2	3	1	2	2	1	0	1	0	1	8	2	2	1
Patient_1138	4	1	2	1	1	3	2	2	0	1	1	1	15	1	1	2
Patient_1139	4	1	2	3	1	2	1	2	0	1	0	0	44	1	1	1
Patient_1140	3	1	2	1	1	5	2	2	0	0	1	1	0	1	1	4
Patient_1141	5	1	2	1	1	5	1	3	0	0	1	1	2	1	1	4
Patient_1142	6	1	2	1	1	3	1	3	1	1	0	1	18	1	2	1
Patient_1143	4	1	2	1	1	4	1	4	1	1	1	1	2	1	1	1
Patient_1144	6	2	2	1	1	5	1	3	0	0	1	1	3	1	1	4
Patient_1145	4	1	2	1	1	3	3	5	2	0	0	1	0	1	1	4
Patient_1146	6	1	2	1	1	2	3	1	2	0	0	1	8	2	2	1
Patient_1147	5	2	2	2	3	1	2	3	0	0	1	1	5	1	2	1
Patient_1148	4	1	2	2	3	5	2	3	1	1	1	1	3	1	1	1
Patient_1149	5	2	2	1	3	5	2	2	2	1	0	0	44	1	1	4
Patient_1150	4	1	2	3	3	3	2	5	1	0	1	1	1	1	1	4
Patient_1151	5	2	2	1	1	3	1	3	0	1	0	0	45	1	3	4
Patient_1152	3	2	2	1	3	3	1	5	2	0	1	1	1	1	1	1
Patient_1153	3	1	2	3	3	5	1	1	1	0	1	1	0	1	1	4
Patient_1154	6	2	2	1	3	4	1	3	0	1	1	1	33	1	1	4
Patient_1155	4	1	2	1	1	5	2	2	0	1	1	1	10	1	3	4
Patient_1156	5	1	2	1	3	3	1	5	2	0	1	1	22	1	2	1
Patient_1157	5	1	2	1	1	2	1	3	1	1	0	0	36	1	1	1
Patient_1158	6	1	2	1	1	5	1	3	0	0	1	1	1	1	1	1
Patient_1159	6	1	2	1	3	4	1	3	0	1	0	0	44	1	1	4
Patient_1160	6	1	2	2	1	5	2	3	0	1	1	1	0	1	1	1
Patient_1161	5	1	2	1	1	4	1	4	1	0	1	1	1	1	1	4
Patient_1162	4	1	2	1	3	3	1	3	0	1	0	0	40	1	1	3
Patient_1163	6	1	2	1	1	5	2	3	0	0	1	1	1	1	1	4
Patient_1164	6	2	2	1	3	3	1	3	0	1	1	1	1	1	1	3
Patient_1165	7	1	2	1	1	3	1	3	0	1	0	0	36	1	1	2
Patient_1166	5	2	2	1	1	2	2	3	1	0	1	1	22	1	1	4
Patient_1167	5	1	2	1	1	5	1	2	1	0	1	1	0	1	1	4
Patient_1168	6	1	2	3	1	1	1	1	0	0	0	1	0	1	1	1
Patient_1169	4	2	2	3	1	5	2	3	0	0	1	1	0	1	1	4
Patient_1170	4	1	2	1	1	3	2	3	0	0	0	0	35	1	1	1
Patient_1171	5	1	2	1	1	4	1	1	0	0	1	1	2	1	1	1
Patient_1172	5	2	2	1	3	3	2	4	1	1	1	1	14	1	1	4
Patient_1173	5	1	2	1	3	5	1	1	0	1	1	1	22	1	1	1
Patient_1174	5	2	2	3	1	4	3	1	0	0	1	1	1	1	1	4
Patient_1175	3	1	2	1	3	2	1	2	1	0	1	1	19	1	1	1
Patient_1176	3	2	2	3	1	4	1	4	1	1	1	1	0	1	1	4
Patient_1177	5	1	2	1	3	5	2	2	0	1	1	1	12	1	1	4
Patient_1178	5	1	2	1	1	3	2	4	0	0	1	1	0	1	1	4
Patient_1179	4	1	2	1	1	1	1	5	2	1	0	0	32	1	1	1
Patient_1180	6	1	2	1	1	3	1	1	1	0	0	1	3	1	1	4
Patient_1181	4	1	2	1	3	2	2	2	0	0	1	1	27	1	1	4
Patient_1182	4	2	2	1	1	5	1	1	0	0	1	1	4	1	1	4
Patient_1183	6	2	2	1	3	5	1	4	0	0	1	1	13	1	1	4
Patient_1184	7	1	2	1	1	3	2	2	0	0	1	1	4	1	1	4
Patient_1185	4	2	2	1	3	5	1	3	0	0	1	1	13	1	1	1
Patient_1186	5	2	2	1	1	1	2	3	2	1	1	1	7	1	1	4
Patient_1187	5	1	2	1	1	3	1	5	0	1	1	1	5	1	1	1
Patient_1188	4	1	2	1	1	5	1	2	1	0	1	1	5	1	1	4
Patient_1189	4	1	2	1	3	2	1	4	1	0	1	1	4	1	1	1
Patient_1190	5	1	2	1	1	4	1	3	1	0	1	1	0	1	1	1
Patient_1191	7	1	2	3	2	5	1	3	1	1	0	0	29	1	1	4
Patient_1192	5	1	2	1	3	2	2	1	0	0	0	0	28	1	1	1
Patient_1193	3	1	2	1	1	3	1	3	0	0	1	1	4	1	2	1
Patient_1194	3	2	2	1	1	4	1	2	0	1	0	0	29	1	2	1
Patient_1195	3	2	2	1	1	5	2	1	0	0	0	0	29	2	2	1
Patient_1196	6	1	2	1	1	2	2	3	1	0	1	1	3	1	1	4
Patient_1197	6	1	2	1	3	1	1	3	0	1	1	1	5	1	1	1
Patient_1198	7	1	2	1	1	3	2	2	0	1	0	0	27	1	1	1
Patient_1199	6	2	2	1	1	2	2	1	0	1	0	0	27	1	1	1
Patient_1200	6	1	2	1	1	2	1	1	0	0	0	0	26	1	1	1
Patient_1201	5	2	2	1	3	4	1	5	1	0	1	1	1	1	1	1
Patient_1202	5	2	2	1	1	3	1	3	1	0	1	1	2	1	1	1
Patient_1203	4	1	2	1	1	3	1	5	0	0	0	0	25	1	1	1
Patient_1204	4	2	2	1	3	3	2	2	0	1	0	0	30	1	1	1
Patient_1205	6	1	2	1	1	5	1	3	2	0	1	1	2	1	1	1
Patient_1206	3	1	2	1	1	2	1	2	1	0	1	1	5	1	1	1
Patient_1207	3	1	2	1	3	5	1	2	1	1	0	0	25	1	1	4
Patient_1208	5	1	2	1	1	5	1	3	0	0	1	1	26	1	1	1
Patient_1209	7	2	2	1	1	5	1	1	0	0	0	1	0	1	1	4
Patient_1210	6	2	2	3	3	5	2	1	0	1	0	0	28	1	1	1
Patient_1211	5	1	2	1	1	5	2	4	0	0	1	1	1	1	1	4
Patient_1212	5	1	2	1	3	3	1	1	0	1	0	0	26	1	1	1
Patient_1213	7	2	2	2	1	5	2	4	0	0	0	1	0	2	3	1
Patient_1214	7	2	2	1	2	4	2	3	0	1	0	0	25	2	2	1
Patient_1215	5	2	2	1	1	3	2	3	0	1	0	1	24	2	2	2
Patient_1216	5	2	2	1	1	3	2	2	1	1	0	0	41	1	1	1
Patient_1217	4	1	2	1	3	5	1	4	1	0	1	1	19	1	1	1
Patient_1218	4	1	2	1	1	3	1	3	0	1	0	0	41	1	2	1
Patient_1219	6	1	2	1	1	3	1	1	0	1	0	0	41	1	1	1
Patient_1220	4	2	2	1	2	5	2	1	0	0	1	1	14	1	1	4
Patient_1221	5	1	2	1	1	4	1	1	0	1	0	0	37	1	1	4
Patient_1222	4	1	2	1	3	5	2	3	1	0	1	1	3	1	1	4
Patient_1223	5	2	2	1	1	3	2	2	0	1	0	0	43	1	1	1
Patient_1224	7	1	2	1	2	5	3	5	2	0	1	1	2	1	1	1
Patient_1225	7	1	2	1	1	2	2	1	0	0	1	1	1	1	1	1
Patient_1226	5	2	2	1	3	2	1	5	2	0	1	1	2	1	1	1
Patient_1227	5	2	2	1	1	4	2	4	1	0	1	1	1	1	1	4
Patient_1228	4	1	2	1	1	4	1	4	1	1	1	1	0	1	1	4
Patient_1229	3	1	2	1	3	5	3	5	0	0	1	1	7	1	1	4
Patient_1230	7	2	2	1	2	2	1	1	0	0	0	1	2	1	1	1
Patient_1231	5	2	2	1	2	4	1	3	0	1	0	0	34	1	1	4
Patient_1232	5	1	2	1	3	2	1	2	0	1	0	0	30	1	1	1
Patient_1233	6	1	2	1	3	5	2	1	0	0	0	0	28	2	2	1
Patient_1234	6	1	2	2	1	3	1	3	1	1	1	1	4	2	2	2
Patient_1235	4	1	2	1	3	3	2	4	1	1	1	1	1	1	1	4
Patient_1236	5	2	2	1	1	5	2	2	1	0	1	1	3	1	1	1
Patient_1237	6	2	2	1	1	5	1	1	2	0	1	1	0	1	1	1
Patient_1238	5	1	2	1	3	5	1	3	0	1	0	1	17	1	1	4
Patient_1239	5	1	2	1	3	5	2	1	2	0	1	1	0	1	1	4
Patient_1240	3	1	2	1	3	5	1	2	1	0	1	1	5	1	1	4
Patient_1241	5	1	2	1	1	3	1	2	0	0	1	1	0	1	1	4
Patient_1242	6	1	2	2	1	5	1	2	0	0	1	1	4	1	1	4
Patient_1243	5	1	2	1	1	2	2	1	0	1	0	0	35	1	1	1
Patient_1244	6	2	2	1	1	3	1	1	0	0	1	1	30	1	1	1
Patient_1245	5	1	2	2	3	4	2	3	0	1	1	1	13	1	1	1
Patient_1246	4	1	2	1	3	5	2	3	0	0	1	1	0	1	1	4
Patient_1247	5	2	2	1	1	3	2	4	2	1	0	1	0	1	1	1
Patient_1248	6	2	2	1	1	5	2	1	0	0	0	1	1	1	1	1
Patient_1249	5	1	2	1	1	4	2	2	1	1	1	1	1	1	1	1
Patient_1250	6	2	2	2	3	2	2	2	0	0	1	1	12	1	1	1
Patient_1251	5	2	2	1	1	2	1	3	1	1	0	0	30	1	1	1
Patient_1252	7	1	2	1	1	5	2	3	2	1	1	1	10	2	2	1
Patient_1253	4	1	2	1	3	3	2	2	1	1	0	0	25	2	2	1
Patient_1254	4	2	2	1	1	2	1	4	1	0	1	1	4	1	1	1
Patient_1255	5	1	2	1	1	3	2	3	1	0	1	1	24	1	1	4
Patient_1256	6	1	2	1	1	5	2	3	2	0	1	1	1	1	1	1
Patient_1257	5	2	2	1	2	3	2	3	1	1	0	0	28	1	1	1
Patient_1258	5	1	2	1	1	3	1	2	0	1	0	1	13	1	1	4
Patient_1259	5	2	2	1	2	4	2	4	1	1	1	1	4	1	1	1
Patient_1260	5	1	2	1	3	3	1	1	0	0	1	1	0	1	1	4
Patient_1261	6	1	2	1	1	5	1	3	1	1	1	1	2	1	1	1
Patient_1262	5	1	2	3	3	5	2	3	0	1	1	1	0	1	1	1
Patient_1263	2	1	2	1	3	5	2	3	0	1	1	1	16	1	1	3
Patient_1264	5	1	2	1	1	5	1	1	0	0	0	0	28	1	1	1
Patient_1265	7	1	2	1	1	3	2	2	0	0	1	1	2	2	2	4
Patient_1266	5	1	2	1	1	5	1	3	1	0	1	1	3	2	2	1
Patient_1267	6	1	2	1	3	3	1	3	1	1	1	1	16	2	3	1
Patient_1268	7	2	2	1	2	2	1	2	1	0	1	1	7	2	2	1
Patient_1269	6	1	2	1	1	5	2	3	0	1	0	0	38	2	2	4
Patient_1270	6	1	2	1	3	2	1	3	0	1	1	1	35	2	2	1
Patient_1271	5	1	2	1	1	5	2	2	2	0	1	1	3	1	1	4
Patient_1272	6	2	2	3	1	3	2	3	0	1	1	1	3	1	1	4
Patient_1273	6	1	2	1	1	5	1	1	2	1	0	0	45	1	1	4
Patient_1274	5	2	2	1	1	5	2	3	0	1	1	1	3	2	2	4
Patient_1275	5	2	2	1	1	3	1	1	0	1	1	1	42	1	2	4
Patient_1276	6	2	2	1	3	3	3	3	0	1	1	1	5	1	1	1
Patient_1277	6	1	2	1	1	5	2	3	0	0	1	1	2	1	1	4
Patient_1278	5	2	2	1	1	3	2	3	1	1	1	1	3	1	1	1
Patient_1279	6	1	2	1	1	5	1	2	1	1	0	0	44	1	1	4
Patient_1280	5	1	2	1	1	5	1	4	0	0	1	1	2	1	1	1
Patient_1281	7	2	2	1	1	2	2	3	0	1	0	0	37	1	1	1
Patient_1282	5	1	2	1	1	3	2	3	0	1	1	1	1	1	1	4
Patient_1283	5	2	2	1	1	3	2	2	0	1	0	0	46	1	1	1
Patient_1284	7	2	2	1	2	4	1	2	0	1	1	1	18	1	1	1
Patient_1285	6	1	2	1	1	2	1	1	0	1	1	1	34	1	1	1
Patient_1286	5	2	2	2	3	5	2	4	0	1	1	1	4	1	1	4
Patient_1287	5	1	2	3	1	2	2	2	0	0	1	1	9	1	1	4
Patient_1288	4	2	2	2	1	5	2	2	0	0	1	1	0	1	1	2
Patient_1289	3	1	2	1	3	3	1	3	0	1	0	0	41	1	1	1
Patient_1290	5	1	2	1	1	5	1	3	0	1	0	0	33	1	1	1
Patient_1291	4	1	2	1	1	2	2	3	0	0	0	0	32	1	1	1
Patient_1292	4	1	2	1	3	5	2	3	0	0	0	0	32	1	1	4
Patient_1293	6	2	2	1	3	5	2	3	0	1	1	1	20	1	1	1
Patient_1294	6	1	2	1	3	4	2	1	0	0	1	1	22	1	1	4
Patient_1295	5	1	2	1	1	5	1	3	0	1	0	0	27	2	3	1
Patient_1296	4	2	2	2	1	4	1	4	1	0	1	1	10	1	1	1
Patient_1297	4	1	2	1	1	5	2	4	0	0	1	1	2	1	1	1
Patient_1298	4	1	2	1	3	5	1	3	1	1	0	0	29	1	1	4
Patient_1299	7	1	2	1	1	1	1	1	0	0	0	1	25	1	2	1
Patient_1300	7	1	2	1	1	4	1	4	1	1	1	1	1	1	1	1
Patient_1301	7	1	2	1	1	5	1	3	0	1	0	0	26	1	2	3
Patient_1302	4	1	2	1	3	1	2	1	1	1	1	1	21	1	1	4
Patient_1303	3	1	2	1	1	4	2	2	1	1	1	1	4	1	1	1
Patient_1304	4	2	2	1	1	5	1	3	0	0	1	1	4	1	1	4
Patient_1305	6	2	2	1	3	5	1	4	1	0	1	1	7	1	1	4
Patient_1306	6	2	2	1	2	5	1	1	2	1	1	1	2	1	1	4
Patient_1307	5	1	2	1	1	5	2	2	1	1	1	1	17	1	1	1
Patient_1308	6	1	2	3	1	3	2	2	0	0	0	0	27	1	1	1
Patient_1309	4	1	2	1	3	5	1	4	0	1	1	1	3	1	1	4
Patient_1310	6	1	2	1	1	5	2	3	2	1	0	0	27	1	1	1
Patient_1311	6	1	2	1	1	5	2	3	0	1	0	0	24	1	1	1
Patient_1312	4	2	2	1	1	5	2	4	1	0	1	1	1	1	1	4
Patient_1313	3	1	2	1	1	5	2	2	0	1	0	0	35	1	1	4
Patient_1314	5	1	2	2	3	5	2	3	0	1	0	1	8	2	2	2
Patient_1315	6	1	2	2	1	5	2	2	0	0	1	1	4	2	2	4
Patient_1316	6	2	2	1	2	3	1	3	0	1	1	1	2	2	2	4
Patient_1317	6	1	2	1	1	5	1	3	1	1	0	1	2	1	1	4
Patient_1318	6	2	2	1	1	1	2	2	0	0	1	1	0	2	2	1
Patient_1319	6	1	2	1	1	4	1	3	0	0	1	1	1	1	1	4
Patient_1320	4	1	2	1	2	5	2	1	0	0	1	1	4	1	1	1
Patient_1321	5	2	2	2	1	4	2	4	1	1	1	1	3	1	1	2
Patient_1322	5	1	2	2	3	2	2	1	0	0	0	0	39	1	1	1
Patient_1323	6	1	2	2	1	5	1	2	0	1	0	0	40	2	2	2
Patient_1324	5	1	2	2	3	5	1	3	0	0	1	1	15	2	2	2
Patient_1325	5	2	2	1	3	5	1	1	0	0	0	1	1	2	3	4
Patient_1326	5	2	2	2	3	4	2	3	1	1	1	1	8	1	1	1
Patient_1327	4	2	2	1	1	2	1	1	1	0	1	1	2	2	2	1
Patient_1328	5	2	2	1	1	2	2	3	0	0	1	1	0	1	1	1
Patient_1329	7	1	2	1	1	5	2	3	0	0	1	1	10	1	1	1
Patient_1330	4	1	2	1	3	3	1	3	0	0	1	1	2	1	1	4
Patient_1331	6	1	2	2	3	2	1	3	0	1	0	0	34	1	1	1
Patient_1332	4	2	2	1	1	2	1	1	0	1	0	0	34	2	2	1
Patient_1333	4	1	2	1	1	3	1	3	0	1	0	0	37	1	1	1
Patient_1334	6	1	2	1	2	4	1	3	1	1	1	1	2	1	1	4
Patient_1335	7	1	2	1	2	2	2	3	1	1	0	1	2	1	1	4
Patient_1336	4	1	2	1	3	4	1	3	1	1	1	1	2	1	1	4
Patient_1337	4	2	2	1	3	3	1	4	0	1	0	0	27	2	2	1
Patient_1338	5	1	2	1	1	2	1	2	1	1	1	1	7	1	1	2
Patient_1339	7	1	2	1	2	5	1	1	1	0	1	1	0	2	2	4
Patient_1340	4	1	2	1	3	5	1	4	1	1	0	0	32	1	1	1
Patient_1341	6	1	2	1	1	4	2	4	0	0	1	1	5	1	1	4
Patient_1342	5	2	2	2	1	5	2	5	0	0	1	1	0	1	1	1
Patient_1343	6	1	2	1	1	5	2	1	0	1	0	0	32	1	2	4
Patient_1344	5	1	2	1	1	5	2	2	1	0	1	1	1	1	1	1
Patient_1345	4	2	2	1	2	4	1	3	0	1	0	0	35	1	1	4
Patient_1346	7	1	2	1	1	4	1	3	0	1	0	1	1	2	3	4
Patient_1347	5	2	2	1	3	5	2	4	0	1	0	0	26	1	1	1
Patient_1348	5	2	2	2	2	5	2	2	1	0	1	1	3	1	1	1
Patient_1349	6	2	2	1	3	1	2	3	1	0	1	1	0	1	1	1
Patient_1350	4	1	2	1	3	5	2	5	0	0	1	1	3	1	1	1
